# Supplementary material for: IRF-1 expressed in the inner cell mass of the porcine early blastocyst enhances the pluripotency of induced pluripotent stem cells
Source: Stem Cell Res Ther. 2020 Nov 27;11:505. doi: 10.1186/s13287-020-01983-2 (PMC7694439; doi:10.1186/s13287-020-01983-2)
Supplement: Supplementary file 2 — Additional file 2: Table S1. Primers used for vector construction. [file 13287_2020_1983_MOESM2_ESM.xlsx]

## Sheet: Sheet1
Frmagments	Primers	Sequence
EF1-GFP-Puro cassette	GFP-Puro-F	atgtcatggctttagaagcttaaggatctgcgatcgctcc
	GFP-Puro-R	accggtAGATCTTCGGAATTCaactagtggatccctgagtcaattccagacatga
NeoR/KanR cassette	NeoR/KanR-F	ATGGCTTTAGAAGCTTGATATCTGTGTCAGTTAGGGTGTGGAAAGT
	NeoR/KanR-R	TTCCTTCCCTGCACGAATTCATAAGATACATTGATGAGTTTGGACAAACCAC
IRF1-Flag for PT2-CAG-IRF1-Flag	IRF1-flag-F	CGACGCGTatgcccatcactcggatgc
	IRF1-flag-R	CCTTAATTAActacttatcgtcatcgtctttgtaatcaatatcatgatccttgtagtctccgtcgtggtccttatagtccggtgcacaaggaatggc
IRF1 for PT2-CAG-IRF1	IRF1 CDS-F	ATCCAAGCTTGGTACCACGCGTatgcccatcactcggatgc
	IRF1 CDS-R	gggagaggggcTTAATTAActacggtgcacaaggaatggc
BCL3 EX1 for PT2-CAG-BCL3	BCL3 EX1-F	ATCCAAGCTTGGTACCACGCGTatgccccgatgccccgcg
	BCL3 EX1-R	agcaaaggtcccgggtagtaaaccgcctctgg
BCL3 EX2-8 for PT2-CAG-BCL3	BCL3 EX2-8-F	TACTACCCGGGACCTTTGCTG
	BCL3 EX2-8-R	gggggggagggagaggggcTTAATTAAtcagctgcctcctggagctggggaggggggcaccggccggccaggggcccgcaggaccctggcaaagggcaggaaggtaggtggagat
Prometer amplification	Primers	Sequence
BCL3	BCL3-F	GGGATCCACTAGTTGAATTCAGTGGTTAGACACCAAGCAGG
	BCL3-R	ATGGTGGCGACCGGTAGATCTCGGCTGAACTGAAGGGACTTTTG
DNMT1	DNMT1-F	GGGATCCACTAGTTGAATTCTTGCAGGAAACAAGTTTGTGTGT
	DNMT1-F	ATGGTGGCGACCGGTAGATCTATCTTGGAAGGTGCAGCAGAG
IRF1	IRF1-F	GGGATCCACTAGTTGAATTCGTGCAGGGAAGGAAGACCTAGA
	IRF1-R	ATGGTGGCGACCGGTAGATCTCTTTGTTCGACGCCACCGAT
GTF3C1	GTF3C1-F	GGGATCCACTAGTTGAATTCTTAGAAGACTTGCGTAACTCA
	GTF3C1-R	ATGGTGGCGACCGGTAGATCTCAGAAACTCCTGCGTGTAG
NCOA1	NCOA1-F	GGGATCCACTAGTTGAATTCTGGACCAACATTCAGTCATTCAT
	NCOA1-R	ATGGTGGCGACCGGTAGATCTCCTACCTTGATGCCAATGTGT
SOX2	SOX2-F	GGGATCCACTAGTTGAATTCGGAACGTGGCCTACGGATAC
	SOX2-R	ATGGTGGCGACCGGTAGATCTGCGGGCGCTGTGCGCGG
STAT3	STAT3-F	GGGATCCACTAGTTGAATTCGCTAACAAATGGTGGCGGTC
	STAT3-R	ATGGTGGCGACCGGTAGATCTCCCCTATTAGACACGGGGAG
TCF3	TCF3-F	GGGATCCACTAGTTGAATTCCCCTACCCTCCTGAGAGTGC
	TCF3-R	ATGGTGGCGACCGGTAGATCTGCGCGCAAAGTTGGAGAACA
MCM4	MCM4-F	gggatccactagttGAATTCCGAGAGGCTCTTCCAAACCA
	MCM4-R	ATGGTGGCGACCGGTAGATCTGAGTCAGGATAACGGTCAAAG
shRNA targeting IRF1	Primers	Sequences
shRNA 5	irf1-sh5-f	GATCCCCGGACATTGAACAGGCCCTTACTTCAAGAGAGTAAGGGCCTGTTCAATGTCCTTTTTA
	irf1-sh5-r	AGCTTAAAAAGGACATTGAACAGGCCCTTACTCTCTTGAAGTAAGGGCCTGTTCAATGTCCGGG
shRNA 6	irf1-sh6-f	GATCCCCGGAAATTAACTGAGGACATCATTCAAGAGATGATGTCCTCAGTTAATTTCCTTTTTA
	irf1-sh6-r	AGCTTAAAAAGGAAATTAACTGAGGACATCATCTCTTGAATGATGTCCTCAGTTAATTTCCGGG
