# Supplementary material for: IRF-1 expressed in the inner cell mass of the porcine early blastocyst enhances the pluripotency of induced pluripotent stem cells
Source: Stem Cell Res Ther. 2020 Nov 27;11:505. doi: 10.1186/s13287-020-01983-2 (PMC7694439; doi:10.1186/s13287-020-01983-2)
Supplement: Supplementary file 3 — Additional file 3: Table S2. Primary antibody used for Immunofluorescence. [file 13287_2020_1983_MOESM3_ESM.xlsx]

## Sheet: Sheet1
Antibodies	SOURCE	IDENTIFIER	DILUTION RATE
OCT 3/4 (N19)	santa cruz	SC8826	300
Sox-2 Antibody	santa cruz	SC365823	300
Anti Nanog Rabbit antibody	PEPROTECH.INC	500-P236	300
Anti-KLF4	abcam	ab72543	300
Anti-SSEA1	abcam	ab16285	200
Anti-SSEA4	abcam	ab16287	200
TRA-1-60(s)	CST	4746P	200
TRA-1-81	CST	4745P	200
Anti-alpha smooth muscle Actin	abcam	ab5694	250
Anti-beta III Tubulin	abcam	ab18207	250
Vimentin	abcam	ab45939	250
Monoclonal ANTI-FLAG® M2 antibody produced in mouse	sigma	F1804-1MG	300
