# Supplementary material for: IRF-1 expressed in the inner cell mass of the porcine early blastocyst enhances the pluripotency of induced pluripotent stem cells
Source: Stem Cell Res Ther. 2020 Nov 27;11:505. doi: 10.1186/s13287-020-01983-2 (PMC7694439; doi:10.1186/s13287-020-01983-2)
Supplement: Supplementary file 4 — Additional file 4: Table S3. Primers for qRT-PCR and RT-PCR. [file 13287_2020_1983_MOESM4_ESM.xlsx]

## Sheet: Sheet1
	Target gene	Forward primers	Reverse primers
qRT-PCR	BCL3	AAACTACGACGGGCTCACTG	TGCACCATGCTAAGGCTGTT
qRT-PCR	CDH1	GCAATCACCTCACGGGAAT	TTATCAGCACCCACGCAA
qRT-PCR	DNMT3B	TGAAGAGTCCATCGCTGTTG	TCAAAGAAGAGCCGACCTGT
qRT-PCR	EPCAM	TCCAGAACAACGATGGGCTC	AGTGTTCACACACCAGCACA
qRT-PCR	ESRRB	ACAAACTCTTCCTGGAGATGC	GGACTTGAATGTTGAGGCTG
qRT-PCR	IL7	GAAGGTAAAGACGGCGGAGT	AAGTTAGGTTCGTTATTCAGGCA
qRT-PCR	IRF-1	GGGCAGGACTTGGACATTGA	TGGGTGACACCTGGAAGTTG
qRT-PCR	KLF17	AGCACCACTTATGTGAGCCA	CTCTCACCTGTGTGTTTGCG
qRT-PCR	KLF5	TCTTCCTCCCTGACATCACTC	TCGTTTCACTCTGGTGGCT
qRT-PCR	LIN28A	GTTCTGCATTGGGAGCGAGA	GGCAGTTTGCATTCCTTGGC
qRT-PCR	NANOG	CCTACAATCCAGCTCTTTGG	CTCAGGCATTGGTGAAGATT
qRT-PCR	NODAL	CGTCTCCAGATGGACCTGTT	CTGCTCTGGAGAGAGGTTGG
qRT-PCR	NR5A2	CACAGTTCCGAGTCGTTTCA	CACTTTGCTATCTTTCCAGGC
qRT-PCR	OTX2	GTCGCGCCGCAAACTCCAAA	CCCGTTCCCTCCCAAGCAAT
qRT-PCR	PRDM14	AGTGGATGCTTCTCTGCTACC	TGCCTTTCTCTCTTGGTTCA
qRT-PCR	REX1	TCTGAACCCCTCGTGGAAGA	AGCTTGCTGTAAGCACCTGT
qRT-PCR	SALL2	GCCTCACCTCATCTGGCATT	CCAAGGGACCCATCACTTCC
qRT-PCR	SALL4	ATCGACGTTTATCCGAGCCC	TGAGAAGTTCTTCCCGCACC
qRT-PCR	STAT3	CGCTGGTCTACCTCTACCCT	AGGTCGTTGGTGTCACACAG
qRT-PCR	STELLA	CAGAACCTCAGTAACTTGACGC	GATTGAAAGGCGGGTCTCT
qRT-PCR	TBX3	TGTACATTCACCCAGACAGCC	CTTGGGAAGGCCAAAGTAAATC
qRT-PCR	ZIC3	ATCCACAAGAGGACCCACAC	CTTGTCGCACACTTTGCAGAT
qRT-PCR, RT-PCR	EF1α	AATGCGGTGGGATCGACAAA	CACGCTCACGTTCAGCCTTT
qRT-PCR, RT-PCR	endo-OCT4	CTTCACCACCCTGTACTCCTC	GCTTCTCTCCCTAGCTCACC
qRT-PCR, RT-PCR	endo-SOX2	CATCAACGGTACACTGCCTCTC	ACTCTCCTCCCATTTCCCTCTTT
qRT-PCR, RT-PCR	endo-KLF4	GAGGGAAGACCAGAATCCCTTGTA	TAGAACCAAGACTCACCAAGCACC
RT-PCR	endo-cMYC	CACAGCTTACATCCTGTCTGTCCA	GCCATTCTAGTTCCTCCCTCCAAT
RT-PCR	exo-OKSM for DOX-2i-hLIF piPSCs	CGGACCACCTTGCCTTACAC	CAACGCCCAAAGGAAATCCAG
RT-PCR	exo-OKSM for OSKMI piPSCS	GACGGCATCGCAGCTTGGATACAC	GAGAAGGCGAAGTCGGAAG
