# Supplementary material for: IRF-1 expressed in the inner cell mass of the porcine early blastocyst enhances the pluripotency of induced pluripotent stem cells
Source: Stem Cell Res Ther. 2020 Nov 27;11:505. doi: 10.1186/s13287-020-01983-2 (PMC7694439; doi:10.1186/s13287-020-01983-2)
Supplement: Supplementary file 5 — Additional file 5: Table S4. Differentially expressed genes between IRF-1 overexpression and control cells. [file 13287_2020_1983_MOESM5_ESM.xlsx]

## Sheet: Table S5 differentially express
geneid	chromosome	start	end	length	strand	name	baseMean	log2FoldChange	pvalue	padj	trend	DW.1_FPKM	DW.3_FPKM	DW.6_FPKM	DW.8_FPKM
ENSSSCG00000027860	2	103510717	103564435	11448	+	ERAP2	1044.77	11.8121	3.06e-16	1.51e-14	UP	8.95508	5.88874	0	0.00398374
ENSSSCG00000036475	3	23251941	23366324	6084	-	HS3ST2	347.575	11.6649	7.79e-11	1.9e-09	UP	1.75231	4.42783	0	0
ENSSSCG00000024062	6	76354761	76358460	1062	+		807.204	11.438	2.02e-15	8.96e-14	UP	37.8137	44.4441	0.0311046	0
ENSSSCG00000027372	9	72963815	72999761	17002	-	SAMD9	242.748	11.148	7.84e-14	2.88e-12	UP	2.6551	1.62687	0	0
ENSSSCG00000032849	15	137173410	137219853	9079	+	MLPH	233.248	11.0888	1.28e-13	4.62e-12	UP	2.0446	3.61232	0	0
ENSSSCG00000021483	4	77539087	77540079	993	-	NPBWR1	167.293	10.6112	3.03e-12	8.96e-11	UP	12.6458	5.61286	0	0
ENSSSCG00000011874	13	137809503	137865762	17459	-	PARP14	863.342	10.5338	1.73e-23	1.81e-21	UP	9.28881	6.21304	0.0109581	0
ENSSSCG00000021815	10	65022536	65056207	4877	+		129.881	10.2453	1e-11	2.77e-10	UP	2.35195	2.02192	0	0
ENSSSCG00000011060	10	49316680	49391013	2457	-	GAD2	107.793	9.97691	5.81e-11	1.46e-09	UP	2.8727	1.88015	0	0
ENSSSCG00000026943	1	53256257	53318106	6948	+	MRAP2	248.684	9.74065	2.59e-11	6.89e-10	UP	2.98174	2.37369	0	0.0060446
ENSSSCG00000013316	2	28411450	28456019	6390	+	WT1	90.1828	9.718	2.17e-10	4.89e-09	UP	1.26277	1.66271	0	0
ENSSSCG00000006758	4	106425489	106486931	14499	+	SYT6	84.3438	9.62352	6.76e-10	1.42e-08	UP	1.26688	0.577503	0	0
ENSSSCG00000022833	X	61551780	61561230	1678	+	FGF16	75.2459	9.45823	9.66e-10	1.99e-08	UP	2.8377	2.01987	0	0
ENSSSCG00000031789	14	122777085	122828047	20654	+	ACSL5	169.597	9.18881	6e-10	1.28e-08	UP	2.91361	1.70747	0	0.00764939
ENSSSCG00000004990	1	171906198	172177720	8957	+	LRFN5	169.771	9.18581	4.13e-10	9.01e-09	UP	2.16861	2.1633	0.00779818	0
ENSSSCG00000016999	16	52824369	52826464	1728	-	TLX3	544.879	8.8648	6.52e-31	1.17e-28	UP	35.8852	31.3254	0.150836	0
ENSSSCG00000033479	8	110201161	110201979	819	+	NEUROG2	46.5841	8.76662	4.38e-08	7.1e-07	UP	3.67877	2.48303	0	0
ENSSSCG00000005190	1	208182487	208421964	13129	+	NFIB	46.0753	8.75039	4.34e-08	7.03e-07	UP	0.817024	0.649044	0	0
ENSSSCG00000036285	16	51086022	51092937	5425	+	NKX2-5	45.6899	8.73849	4.84e-08	7.79e-07	UP	0.528189	0.384113	0	0
ENSSSCG00000022009	9	136496365	136571220	11118	-	DDC	45.4016	8.73058	1.37e-07	2.02e-06	UP	1.88962	0.562919	0	0
ENSSSCG00000026754	2	74800125	74838679	4432	-	ATCAY	44.125	8.68953	2.26e-07	3.24e-06	UP	0.869965	0.209596	0	0
ENSSSCG00000010451	14	101193078	101206684	6184	+	IFIT2	42.7543	8.64358	1.25e-07	1.87e-06	UP	0.517874	0.231412	0	0
ENSSSCG00000022543	9	81937533	81987222	4444	-	VWDE	39.2128	8.51796	1.57e-07	2.3e-06	UP	0.554705	0.401111	0	0
ENSSSCG00000009500	11	65027695	65145074	2136	+		39.1598	8.51743	6.37e-07	8.49e-06	UP	2.9869	0.618064	0	0
ENSSSCG00000006328	4	85158144	85361531	15472	+	RXRG	2923.15	8.48638	9.16e-97	5.53e-93	UP	32.8262	15.6548	0.065904	0.0699081
ENSSSCG00000006919	4	127360308	127378940	7255	+		394.176	8.40597	5.37e-27	7.48e-25	UP	4.62556	3.53026	0.00632818	0.0174529
ENSSSCG00000033425	6	136203309	136391034	5790	-	ST6GALNAC5	892.413	8.35959	1.38e-13	4.97e-12	UP	10.138	6.50853	0.0456416	0.00524492
ENSSSCG00000039751	6	18932637	19036843	33543	+	NLRC5	34.3653	8.32767	4.35e-07	5.94e-06	UP	0.290843	0.203275	0	0
ENSSSCG00000001229	7	22823841	22962547	52859	+		345.137	8.20584	6.44e-26	8.7e-24	UP	2.8298	3.22502	0.0161137	0.0049379
ENSSSCG00000028976	2	147937442	148411731	9565	-	PPP2R2B	29.9943	8.12826	2.5e-06	3e-05	UP	0.237997	0.779891	0	0
ENSSSCG00000022987	12	40481784	40497809	5733	-	TMEM132E	29.6472	8.11158	2.38e-06	2.86e-05	UP	0.285017	0.827294	0	0
ENSSSCG00000009699	14	15718522	15763710	7158	+	HPGD	29.4088	8.10392	1.98e-06	2.42e-05	UP	0.607713	0.259601	0	0
ENSSSCG00000002882	6	44932094	44935369	1048	-	KRTDAP	79.4199	8.0914	9.16e-08	1.4e-06	UP	7.84783	7.87735	0	0.0557212
ENSSSCG00000031221	18	24879031	24884917	5000	+	FEZF1	3744.34	8.07873	1.65e-28	2.51e-26	UP	57.8015	23.0676	0.178379	0.121472
ENSSSCG00000006811	4	109918601	109974258	6854	-	SLC6A17	76.4253	8.03767	1.71e-07	2.49e-06	UP	0.790022	0.413919	0	0.00443071
ENSSSCG00000007949	3	38073562	38111936	11848	+	SRL	218.686	7.96162	4.07e-18	2.54e-16	UP	1.27711	2.04558	0.00931297	0.00428081
ENSSSCG00000038990	17	44718780	45135905	3273	-	PTPRT	70.1901	7.90626	2.13e-07	3.07e-06	UP	1.18446	1.12759	0.0100926	0
ENSSSCG00000003646	6	94026675	94028030	1356	-	POU3F1	203.94	7.86103	5.61e-18	3.44e-16	UP	7.00756	9.2019	0.0487214	0.0223953
ENSSSCG00000038685	5	5415671	5496469	8644	-	MPPED1	262.351	7.81633	6.74e-23	6.6e-21	UP	2.39931	2.85435	0.00613656	0.0169244
ENSSSCG00000007110	17	29199618	29201023	1071	-	NKX2-4	449.632	7.78462	7.37e-33	1.47e-30	UP	30.099	15.1903	0.0925297	0.11342
ENSSSCG00000010177	14	59267345	59302392	4890	-	TRIM67	64.3776	7.78051	1.05e-06	1.35e-05	UP	2.13602	0.604133	0.0130308	0
ENSSSCG00000009429	11	24466586	24505422	3629	-	TNFSF11	23.3524	7.77073	7.92e-06	8.54e-05	UP	0.441242	0.255974	0	0
ENSSSCG00000006805	4	109688989	109693705	318	-	PROK1	22.617	7.72483	1.07e-05	0.000112208	UP	5.10169	2.60536	0	0
ENSSSCG00000021899	6	97883894	97948747	9853	+		22.3259	7.7027	1.28e-05	0.000131897	UP	0.128799	0.281373	0	0
ENSSSCG00000017723	12	40798116	40800026	750	-	CCL2	21.6139	7.66013	2.14e-05	0.000209975	UP	2.38785	0.736448	0	0
ENSSSCG00000004159	1	27246752	27250254	2491	-	SLC35D3	118.16	7.65306	5.47e-12	1.56e-10	UP	2.63049	2.47937	0.026522	0
ENSSSCG00000036555	8	137603847	137612651	4225	-	PRDM8	21.4728	7.64645	1.69e-05	0.000169124	UP	0.169552	0.380307	0	0
ENSSSCG00000034627	6	77161479	77267417	4277	+	PAX7	116.021	7.64335	2.43e-11	6.46e-10	UP	0.990164	1.93125	0	0.0142006
ENSSSCG00000039556	2	1675304	1989503	7444	+	KCNQ1	1215.55	7.62476	1.66e-75	3.76e-72	UP	20.7426	13.1209	0.110993	0.0627926
ENSSSCG00000009240	8	135250805	135279050	4940	+	PLAC8	20.7492	7.59942	1.57e-05	0.000159399	UP	0.299612	0.242046	0	0
ENSSSCG00000039212	17	62972315	63012998	6901	+	MYT1	20.0314	7.55085	0.000113648	0.000934642	UP	0.580388	0.0432244	0	0
ENSSSCG00000031190	2	96073342	96075366	273	-		19.6255	7.51933	2.35e-05	0.000227953	UP	4.47626	3.31071	0	0
ENSSSCG00000037106	3	48959545	48971871	2208	-	C2orf40	18.7048	7.45177	5.97e-05	0.000526342	UP	0.725212	0.193299	0	0
ENSSSCG00000029710	2	84105655	84135729	7082	-	GCNT4	18.5019	7.43452	3.6e-05	0.000335379	UP	0.247619	0.165649	0	0
ENSSSCG00000026176	14	51828231	51830003	1773	-	CHRM3	18.1694	7.41006	0.000289256	0.00212493	UP	1.06951	0.0424809	0	0
ENSSSCG00000037959	11	78000576	78025223	3408	+		49.3463	7.4019	3.03e-06	3.57e-05	UP	0.96343	1.92704	0	0.0165313
ENSSSCG00000034286	8	4413020	4447764	3874	-		17.7901	7.37487	5.96e-05	0.000525992	UP	0.146843	0.349957	0	0
ENSSSCG00000025413	2	8734047	8750831	1922	-		17.7312	7.37416	6.15e-05	0.000540804	UP	0.712542	0.287376	0	0
ENSSSCG00000040673	18	14133380	14148618	2206	-	TMEM140	17.2606	7.33431	5.66e-05	0.0005017	UP	0.506198	0.341426	0	0
ENSSSCG00000017095	16	72796449	73271224	2775	+	SEMA5A	17.1989	7.32519	0.000264048	0.00196204	UP	0.0455553	0.624262	0	0
ENSSSCG00000012543	X	84994973	85001326	1642	-		16.787	7.29215	6.79e-05	0.000591505	UP	0.449102	0.65747	0	0
ENSSSCG00000009720	14	21082581	21163559	40407	+	DDX60	16.1752	7.24077	8.79e-05	0.000745992	UP	0.175894	0.110962	0	0
ENSSSCG00000031194	1	53865458	53866954	345	+		15.981	7.2233	9.42e-05	0.000794887	UP	3.05352	1.96483	0	0
ENSSSCG00000014309	2	137765942	137766682	741	-	NEUROG1	87.0831	7.21732	2.43e-10	5.46e-09	UP	5.48769	7.149	0.0445791	0.0409826
ENSSSCG00000026386	6	83478761	83484876	1435	-	SLC30A2	15.8634	7.21231	9.5e-05	0.000800452	UP	0.690075	0.507372	0	0
ENSSSCG00000014412	2	147693014	147694345	1017	+	POU4F3	15.7516	7.20321	0.00012082	0.000985565	UP	1.16016	0.518417	0	0
ENSSSCG00000036177	5	35245308	35274685	981	-		15.5898	7.18667	0.000102777	0.000858099	UP	0.90205	0.818958	0	0
ENSSSCG00000009412	11	21163661	21223959	18773	+	LCP1	3561.99	7.1631	4.76e-118	4.31e-114	UP	55.2957	35.2103	0.413499	0.222345
ENSSSCG00000027279	17	45339688	45549174	807	-		14.5044	7.08269	0.000162117	0.00128031	UP	1.04433	0.902205	0	0
ENSSSCG00000010755	14	137183575	137264236	11655	+	PTPRE	14.3485	7.06687	0.000172307	0.00135136	UP	0.124826	0.117428	0	0
ENSSSCG00000011277	13	25940674	25945884	767	-	CCK	154.713	7.05894	2.22e-17	1.26e-15	UP	11.8395	9.85262	0	0.158373
ENSSSCG00000004776	1	130938401	130951948	13102	-	DISP2	14.0014	7.03212	0.000205071	0.00156756	UP	0.190904	0.144257	0	0
ENSSSCG00000016900	16	34184256	34193269	2144	-	ESM1	13.969	7.03044	0.000289546	0.0021262	UP	0.530663	0.17565	0	0
ENSSSCG00000007555	3	804312	808187	1575	+	UNCX	13.5425	6.98578	0.000354568	0.00253979	UP	0.708999	0.223166	0	0
ENSSSCG00000022163	6	97344927	97429353	4942	-	GNAL	438.564	6.95507	6.85e-37	1.87e-34	UP	12.437	6.47804	0.106045	0.0487449
ENSSSCG00000004433	1	79956488	80245224	7570	-	HS3ST5	72.0373	6.94342	3.32e-09	6.34e-08	UP	1.65499	0.943905	0.0110887	0.010194
ENSSSCG00000026015	8	82044644	82046307	1167	-	POU4F2	12.9984	6.92641	0.000413442	0.00291195	UP	0.884658	0.322702	0	0
ENSSSCG00000034765	6	97644177	97887602	5631	+		12.8748	6.9105	0.000331181	0.00239392	UP	0.165135	0.156263	0	0
ENSSSCG00000016672	18	41917426	41972311	12878	-	ADCYAP1R1	12.7925	6.89969	0.000378125	0.00269043	UP	0.121788	0.211637	0	0
ENSSSCG00000036461	12	13288516	13328774	4541	+	CACNG5	64.6772	6.79784	8.35e-09	1.5e-07	UP	0.67741	0.851432	0	0.0133751
ENSSSCG00000035562	7	7564262	7570523	1503	-	GCM2	11.51	6.74628	0.000837472	0.00549797	UP	0.210273	0.61805	0	0
ENSSSCG00000013754	2	65593911	65870456	21759	+	CACNA1A	345.383	6.74085	6.99e-37	1.87e-34	UP	2.8263	2.17519	0.0267475	0.0204913
ENSSSCG00000016319	15	136028865	136032117	2253	-	GBX2	11.3305	6.7285	0.000918461	0.00595966	UP	0.411473	0.133721	0	0
ENSSSCG00000007515	17	58659214	58671415	1455	-	APCDD1L	11.3247	6.7258	0.000697976	0.00468971	UP	0.46338	0.379612	0	0
ENSSSCG00000010266	14	73183585	73195811	1299	-	NPFFR1	11.2158	6.71423	0.00114216	0.00720359	UP	0.762323	0.173946	0	0
ENSSSCG00000000856	5	81391437	81453790	2355	+	PAH	11.2041	6.70876	0.000767591	0.00508199	UP	0.40688	0.611318	0	0
ENSSSCG00000039841	14	680370	836133	11187	-	SHC3	11.0158	6.68644	0.000838323	0.00549801	UP	0.255842	0.170363	0	0
ENSSSCG00000040839	17	53705212	54557486	3618	+		10.9335	6.67377	0.000859714	0.005622	UP	0.139763	0.18736	0	0
ENSSSCG00000039320	7	114886828	114898911	611	+		10.707	6.64595	0.00103351	0.00660578	UP	1.2414	0.657445	0	0
ENSSSCG00000007083	17	25681045	25922456	4120	+	PCSK2	10.6746	6.64325	0.00196541	0.0115244	UP	0.250582	0.0304687	0	0
ENSSSCG00000006321	4	84597780	84689286	932	+	FAM78B	10.5922	6.63098	0.0012012	0.00752351	UP	0.881655	0.350194	0	0
ENSSSCG00000003793	6	142738478	142834884	2732	-		197.27	6.60072	2.31e-21	1.96e-19	UP	4.98969	2.7569	0.0120912	0.0666942
ENSSSCG00000025879	4	443094	446676	1556	+	SCRT1	26.6497	6.51074	9.97e-05	0.000835258	UP	1.11034	0.726079	0	0.0195168
ENSSSCG00000034557	5	81358969	81359673	705	-	ASCL1	9.76866	6.51055	0.00165175	0.00993959	UP	0.53794	0.961514	0	0
ENSSSCG00000021453	17	47171612	47235252	875	-	RIMS4	9.73628	6.5085	0.00163546	0.00985141	UP	0.746455	0.459085	0	0
ENSSSCG00000040030	2	1814899	1815370	472	+	RF01946	9.6598	6.49757	0.00178284	0.0106086	UP	1.47307	0.744675	0	0
ENSSSCG00000039313	4	1381093	1383572	465	+		9.62156	6.49206	0.00187076	0.011054	UP	1.54055	0.701893	0	0
ENSSSCG00000003523	6	80521572	80548696	2949	+	EPHA8	9.61863	6.49041	0.00168349	0.0101071	UP	0.200048	0.153242	0	0
ENSSSCG00000015969	15	80673032	80692848	4349	-	CHRNA1	9.23328	6.43251	0.00225659	0.0130001	UP	0.155028	0.0750472	0	0
ENSSSCG00000017320	12	17817419	17817781	363	-	RPRML	49.5233	6.3962	1.08e-07	1.63e-06	UP	7.54548	7.05463	0.0910003	0.0836586
ENSSSCG00000001231	7	22868956	22870990	723	+		8.80091	6.36067	0.00264942	0.0149121	UP	0.553689	0.76395	0	0
ENSSSCG00000035371	17	12428899	12496941	1560	+		8.76853	6.35834	0.0030239	0.0166168	UP	0.432191	0.177031	0	0
ENSSSCG00000015403	9	98437087	98513563	8991	+	HGF	8.64794	6.33641	0.00282846	0.0157415	UP	0.0832922	0.0776747	0	0
ENSSSCG00000025810	13	95981787	96374064	8253	+	KCNAB1	626.235	6.31736	2.06e-40	7.6e-38	UP	9.33777	3.90905	0.0522159	0.114008
ENSSSCG00000010814	10	6662352	7040900	14518	-	ESRRG	8.52443	6.31245	0.00422134	0.0221095	UP	0.0321915	0.143848	0	0
ENSSSCG00000027300	3	31869720	31871564	987	+	TNP2	417.591	6.30387	6.27e-41	2.41e-38	UP	28.1991	17.0681	0.267746	0.307681
ENSSSCG00000030801	4	127156735	127267369	23347	+		46.1059	6.27435	2.83e-07	4.01e-06	UP	0.686277	0.684968	0.0183926	0
ENSSSCG00000004646	1	121629033	121913168	11446	+	ATP8B4	8.25674	6.2679	0.00376147	0.020064	UP	0.0784412	0.143322	0	0
ENSSSCG00000036443	18	51383648	51802945	22946	-	HECW1	66.7778	6.24907	3.89e-09	7.31e-08	UP	0.584463	0.224569	0.00374016	0.00687683
ENSSSCG00000022347	9	10411902	10431405	5911	-	WNT11	8.14202	6.24851	0.00382308	0.0203474	UP	0.105935	0.140258	0	0
ENSSSCG00000013330	2	30605564	30613452	4799	+	KCNA4	8.02436	6.22682	0.0042519	0.0222374	UP	0.0658553	0.115094	0	0
ENSSSCG00000022693	14	112282279	112287609	6491	-	LBX1	21.9764	6.20828	0.000342059	0.00246089	UP	0.186454	0.40627	0.00835224	0
ENSSSCG00000040692	4	104180289	104181716	1332	-		7.90378	6.20314	0.00634472	0.0312591	UP	0.0949068	0.546606	0	0
ENSSSCG00000008838	8	40232845	40473087	15428	-	LNX1	21.4551	6.19607	0.00035451	0.00253979	UP	0.448018	0.229856	0	0.00896872
ENSSSCG00000014277	2	134776124	134783819	5771	-	IRF1	4378.86	6.18757	3.53e-178	6.38e-174	UP	113.71	91.0415	1.40228	1.42205
ENSSSCG00000027877	8	30124628	30134858	3134	-	TLR10	21.1727	6.1742	0.000332093	0.00239873	UP	0.329418	0.392535	0	0.00968988
ENSSSCG00000025629	3	131226839	131254551	5533	-	COLEC11	7.71843	6.17302	0.00489303	0.0249841	UP	0.228798	0.165952	0	0
ENSSSCG00000001490	7	27389874	27896069	4978	-	KHDRBS2	83.7473	6.16133	6.11e-12	1.73e-10	UP	3.93003	2.69459	0.0244509	0.0674347
ENSSSCG00000009845	14	33657143	33816798	4401	-	SRRM4	559.804	6.15457	3.79e-44	1.76e-41	UP	8.72263	4.87178	0.0525407	0.138005
ENSSSCG00000037723	8	136964028	137056313	1026	-		20.3668	6.11965	0.000434399	0.00305124	UP	2.56845	1.5781	0	0.0578439
ENSSSCG00000005257	1	223839780	224125540	5510	-		20.435	6.10392	0.000406191	0.00286534	UP	0.195015	0.200485	0.00599512	0
ENSSSCG00000016502	18	9674944	9716743	4517	+	PARP12	706.201	6.07972	1.16e-59	1.24e-56	UP	9.15631	7.52574	0.182827	0.0672306
ENSSSCG00000038300	1	243126564	243141422	5836	-	ALDOB	7.13895	6.06172	0.00752121	0.0361405	UP	0.174961	0.0721673	0	0
ENSSSCG00000008625	3	125083396	125091828	1527	+	NTSR2	7.09485	6.04969	0.00713239	0.0345474	UP	0.206968	0.295947	0	0
ENSSSCG00000031906	4	76634923	76768149	5461	-		6.9772	6.02478	0.00800911	0.0380806	UP	0.0925445	0.183793	0	0
ENSSSCG00000015543	9	122935861	123314318	14587	+	CACNA1E	426.352	6.02404	8.09e-39	2.71e-36	UP	3.88857	2.29293	0.0673412	0.0288905
ENSSSCG00000037846	3	45202875	45563297	9015	-	ACOXL	19.0784	6.02226	0.000575167	0.00394509	UP	0.170811	0.213005	0	0.0057255
ENSSSCG00000011744	13	108048485	108050954	444	-		6.90657	6.0142	0.00883635	0.0414048	UP	1.23379	0.452364	0	0
ENSSSCG00000033089	9	2931482	2981019	9322	+		6.86833	6.00647	0.00939356	0.0434646	UP	0.0610246	0.0188525	0	0
ENSSSCG00000014670	9	4155973	4170345	6420	-	TRIM5	6.85954	5.99949	0.00927516	0.0430265	UP	0.0509194	0.148318	0	0
ENSSSCG00000006266	4	77749163	78002009	15827	+	ST18	6.82423	5.99406	0.00829664	0.0393032	UP	0.0561567	0.0669164	0	0
ENSSSCG00000011738	13	106349039	106492947	6056	-	WDR49	6.79185	5.99083	0.010874	0.0490848	UP	0.171295	0.0351923	0	0
ENSSSCG00000038390	15	46087988	46089822	729	+	HELT	381.049	5.9799	3.69e-09	6.97e-08	UP	42.312	13.4657	0.634381	0.249943
ENSSSCG00000038675	6	93767723	93803855	5889	-		6.59185	5.94425	0.00955264	0.0440541	UP	0.113619	0.126927	0	0
ENSSSCG00000011034	10	43603909	43755147	1266	-	ST8SIA6	6.55361	5.93621	0.00976428	0.0449043	UP	0.282921	0.277636	0	0
ENSSSCG00000016176	15	118477282	118585383	11128	-	MARCH4	6.35948	5.89266	0.0110298	0.0496274	UP	0.0597499	0.0622982	0	0
ENSSSCG00000004453	1	82540819	82697227	30998	+	SNAP91	211.741	5.87987	4.93e-19	3.41e-17	UP	4.66389	1.59482	0.0824682	0.0252716
ENSSSCG00000023754	6	142967027	143274680	3390	-		136.886	5.86317	3.45e-16	1.7e-14	UP	3.01434	1.28864	0.0292328	0.0447907
ENSSSCG00000002730	6	14392166	14421866	3957	+	CALB2	68.3999	5.84255	1.5e-10	3.48e-09	UP	1.29303	1.44625	0.0373115	0.0114338
ENSSSCG00000005941	4	6282076	6446773	4514	-	KHDRBS3	50.5735	5.83971	2.99e-07	4.21e-06	UP	0.448978	1.63419	0.0127986	0.023532
ENSSSCG00000002257	7	84725921	84962894	29518	-	MCTP2	68.1387	5.82436	4.43e-10	9.61e-09	UP	0.937626	0.768497	0.0311119	0
ENSSSCG00000002764	6	28936467	29025391	22996	-	SMPD3	887.049	5.81152	1.36e-69	2.47e-66	UP	7.32206	5.85519	0.0737655	0.161059
ENSSSCG00000006914	4	126030347	126036287	2502	+	BARHL2	282.873	5.7904	1.89e-29	3.17e-27	UP	5.16206	6.85353	0.184838	0.0364126
ENSSSCG00000030575	13	28405187	28406074	888	-	TMEM158	266.67	5.75475	1.72e-05	0.000171948	UP	23.4182	8.53837	0.520792	0.0683966
ENSSSCG00000002507	7	120205008	120295737	2667	-	BCL11B	95.7238	5.74438	6.95e-14	2.57e-12	UP	2.1962	1.61915	0.0495435	0.0227732
ENSSSCG00000029656	X	39207034	39235758	4739	-	NDP	15.664	5.7107	0.00156423	0.00947279	UP	0.273825	0.32629	0.0119253	0
ENSSSCG00000016628	18	28946497	29028107	7689	+	WNT2	45.9876	5.70011	9.49e-08	1.45e-06	UP	0.383078	0.487803	0.00588825	0.0108264
ENSSSCG00000000940	5	100085404	99954780	33931	+	PPFIA2	15.5434	5.69753	0.00178694	0.0106295	UP	0.10417	0.197687	0.00604891	0
ENSSSCG00000033493	AEMK02000682.1	107975	94174	20895	-		120.526	5.66845	2.44e-16	1.23e-14	UP	1.14533	0.691392	0.0189519	0.0174229
ENSSSCG00000029763	12	19879514	19891123	1836	-	IFI35	45.2123	5.643	2.04e-07	2.94e-06	UP	1.28527	1.32642	0.0539757	0
ENSSSCG00000037764	18	54748812	54888882	4818	-	POU6F2	14.322	5.6078	0.0032614	0.0177494	UP	0.768566	0.189481	0	0.0190994
ENSSSCG00000030388	18	48417132	48440736	4645	-	UPP1	983.525	5.60145	2.63e-82	9.52e-79	UP	25.1808	20.8941	0.554198	0.402226
ENSSSCG00000005095	1	190206099	190441946	6185	+	PRKCH	397.628	5.58031	3.62e-38	1.11e-35	UP	4.32628	2.49641	0.0747718	0.0687394
ENSSSCG00000037527	8	197877	232036	2502	-	CPLX1	140.772	5.57551	4.85e-16	2.36e-14	UP	4.27786	1.69582	0.0528107	0.0728251
ENSSSCG00000014561	2	90032	97438	10827	+	NLRP6	13.972	5.57123	0.00342747	0.018492	UP	0.272149	0.0766511	0	0.007132
ENSSSCG00000014235	2	125889165	125956865	6257	+	SNCAIP	13.8043	5.54884	0.00276778	0.0154772	UP	0.222834	0.311309	0	0.0110752
ENSSSCG00000031960	9	31023944	31176919	2031	+		54.6001	5.53956	6.73e-08	1.06e-06	UP	4.15735	1.39479	0.0316409	0.0872646
ENSSSCG00000000026	5	5131162	5157857	3278	+	SULT4A1	13.5784	5.50052	0.00347907	0.0187369	UP	0.308519	0.130203	0.0100772	0
ENSSSCG00000003744	6	119945076	120018132	3089	+	MOCOS	132.809	5.49639	4.38e-16	2.14e-14	UP	3.09662	1.46297	0.0320814	0.0688173
ENSSSCG00000025049	15	77649030	77695138	9304	+	CYBRD1	440.991	5.48737	4.49e-48	2.9e-45	UP	5.38689	4.25344	0.122698	0.0939994
ENSSSCG00000031348	8	110241224	110367994	4509	-		38.725	5.45139	2.13e-06	2.59e-05	UP	0.654181	0.256129	0.00732604	0.01347
ENSSSCG00000004290	1	53835909	53867055	5120	-	TBX18	1187.48	5.43855	1.78e-81	5.36e-78	UP	13.4605	11.0967	0.206457	0.361807
ENSSSCG00000014618	9	3018431	3069911	34104	+		12.7666	5.40847	0.00533317	0.0268977	UP	0.114385	0.0293983	0.0035164	0
ENSSSCG00000007838	3	23570382	23653486	3402	-	OTOA	24.7349	5.40313	0.000111728	0.000920941	UP	0.260115	0.509208	0	0.0178531
ENSSSCG00000005109	1	193824791	193904638	2205	+	ESR2	24.7767	5.37825	6.58e-05	0.000573559	UP	0.515983	0.671776	0.014981	0.0137724
ENSSSCG00000009867	14	37773605	37824400	3765	+	TBX5	12.4959	5.37622	0.00629241	0.0310336	UP	0.560698	0.115638	0.0169054	0
ENSSSCG00000004139	1	22662015	22801909	33770	-	ADGRG6	421.654	5.35401	2.56e-06	3.06e-05	UP	4.36375	2.03457	0.0236898	0.135027
ENSSSCG00000009543	11	75862667	76270810	5400	+	MYO16	23.7876	5.3508	0.000177178	0.00138237	UP	0.331646	0.13483	0	0.0112474
ENSSSCG00000015237	9	55612901	55749781	9193	+	FLI1	24.2325	5.34513	8.14e-05	0.000696045	UP	0.333164	0.476398	0.0104469	0.00960407
ENSSSCG00000017981	12	53310520	53331324	2139	-	ALOXE3	36.3431	5.33771	1.77e-06	2.19e-05	UP	1.04411	0.75119	0.0308865	0.0141973
ENSSSCG00000014310	2	137803992	137813156	1753	-	CXCL14	71.2997	5.32616	8.74e-11	2.11e-09	UP	1.6466	2.64954	0.0376875	0.0692939
ENSSSCG00000028632	8	19450236	19451192	957	-		11.6694	5.27239	0.00590137	0.0293948	UP	0.5504	0.734559	0.0345174	0
ENSSSCG00000001942	7	63324708	63346326	4647	-	PAX9	296.84	5.25767	1.37e-23	1.44e-21	UP	4.93748	1.80989	0.0924102	0.0849548
ENSSSCG00000013327	2	30040338	30221001	2568	+	MPPED2	136.276	5.25018	1.45e-19	1.06e-17	UP	2.82237	2.77654	0.0771802	0.0709534
ENSSSCG00000026849	16	34386446	34390651	3177	-	CCNO	11.2482	5.24903	0.00649675	0.0318952	UP	0.192323	0.181757	0	0.00955873
ENSSSCG00000006764	4	106687787	106758094	11225	+	PTPN22	11.3635	5.23448	0.00658978	0.0322732	UP	0.194595	0.140533	0.0092452	0
ENSSSCG00000003755	6	128775887	128839053	22752	+	MCOLN2	11.2841	5.22332	0.00667277	0.0326443	UP	0.106745	0.100881	0.00577098	0
ENSSSCG00000017226	12	6353669	6368983	3690	+	FADS6	22.5329	5.20954	0.000198009	0.00152	UP	0.37114	0.272154	0.0179041	0
ENSSSCG00000002432	7	111866983	111980485	1995	+	KCNK13	10.8988	5.1722	0.00790112	0.0376264	UP	0.348515	0.226522	0.0165579	0
ENSSSCG00000035778	5	20046937	20057397	3452	+	NEUROD4	10.5952	5.16414	0.00976724	0.0449065	UP	0.24414	0.0800023	0	0.00879724
ENSSSCG00000008875	8	47473062	47604134	31307	+	RXFP1	42.5966	5.15637	3.77e-07	5.24e-06	UP	0.450855	0.245261	0.0102444	0.00941792
ENSSSCG00000036846	11	6866623	6906338	2027	-		10.507	5.14677	0.00912675	0.0425124	UP	0.187098	0.359191	0	0.0149818
ENSSSCG00000028942	7	101604569	101938298	8849	+		20.7644	5.12001	0.000604094	0.00410771	UP	0.541854	0.112617	0.00987832	0.00908136
ENSSSCG00000032664	6	89187718	89200441	8055	+	HPCA	278.357	5.09714	3.34e-05	0.000313033	UP	2.80523	3.17352	0.155148	0.0186041
ENSSSCG00000037572	11	24116986	24216215	1614	+	EPSTI1	30.5631	5.07976	1.11e-05	0.000116244	UP	1.13571	0.855539	0.0409332	0.0188154
ENSSSCG00000024973	4	127289856	127442565	38548	+		212.384	5.07663	1.41e-27	2.05e-25	UP	1.93749	1.64103	0.0582128	0.0486512
ENSSSCG00000038547	1	140566287	140907748	12757	+	GABRB3	564.733	5.06056	5.03e-47	2.85e-44	UP	5.88765	4.33566	0.199063	0.109802
ENSSSCG00000005961	4	10648121	10717323	14030	-		9.96338	5.03556	0.0111061	0.0499208	UP	0.170569	0.232285	0.0127344	0
ENSSSCG00000005530	1	262299687	262321074	1047	-	LHX6	28.594	5.02554	3.97e-05	0.000365725	UP	1.77087	1.10304	0	0.0870145
ENSSSCG00000011582	13	68758232	68788160	6074	+	CAND2	47.8377	5.01789	1.34e-07	1.98e-06	UP	0.530722	0.297604	0.00543844	0.0199987
ENSSSCG00000026200	13	53170525	53184664	717	-	PROK2	28.2793	5.00795	3.74e-05	0.000347159	UP	4.21386	3.41187	0	0.233601
ENSSSCG00000039095	10	9527528	9567626	17697	-	SLC30A10	787.155	5.00426	9.54e-53	7.85e-50	UP	7.55173	5.80715	0.133392	0.284501
ENSSSCG00000038553	7	36346547	36355300	4338	+	TSPO2	19.509	4.99254	0.000588669	0.00401791	UP	0.286558	0.1852	0.0152296	0
ENSSSCG00000010649	14	124594325	124627360	2208	+	VWA2	18.8937	4.97862	0.00055415	0.00381543	UP	0.59162	0.307005	0.0149606	0.0137537
ENSSSCG00000008392	3	81197093	81296164	15442	+	BCL11A	569.432	4.96837	4.5e-36	1.11e-33	UP	5.50747	4.44058	0.0714526	0.247593
ENSSSCG00000031746	17	62459102	62506473	36681	-	KCNQ2	233.182	4.96476	1.29e-29	2.22e-27	UP	1.5028	1.67027	0.0428389	0.0590742
ENSSSCG00000027060	12	36878153	36888007	3762	-	TBX2	18.2342	4.95848	0.000812997	0.00535909	UP	0.30243	0.206882	0	0.0161446
ENSSSCG00000012199	X	26117838	26122995	1597	-	NR0B1	128.785	4.95847	1.01e-16	5.31e-15	UP	3.74683	4.71625	0.0620534	0.209173
ENSSSCG00000031590	2	17120557	17166452	4435	+	SYT13	141.306	4.95361	5.92e-17	3.15e-15	UP	2.02854	1.31333	0.081931	0.0273895
ENSSSCG00000038005	2	171583	192795	919	-		44.5044	4.92837	1.05e-06	1.35e-05	UP	3.25554	1.83038	0	0.165223
ENSSSCG00000022091	X	117148744	117156801	10201	-	SLITRK4	467.643	4.91951	2.5e-36	6.28e-34	UP	8.99657	5.2147	0.172247	0.299106
ENSSSCG00000001456	7	24951495	24995637	4139	+		18.1112	4.91392	0.000611324	0.00415063	UP	0.617711	0.592052	0.0210536	0.019355
ENSSSCG00000036011	7	59386241	59393207	2543	-	ISLR2	3420.46	4.88989	2.61e-06	3.12e-05	UP	79.5298	61.408	0.67547	4.1677
ENSSSCG00000026780	2	92123346	92554322	10046	-	EDIL3	76.4798	4.84946	3.58e-06	4.15e-05	UP	0.0899395	1.39324	0.0122617	0.0394537
ENSSSCG00000017717	12	39994349	40031393	11528	-	UNC45B	26.0509	4.83792	6.56e-05	0.000572406	UP	0.169943	0.297293	0.0113379	0.00521161
ENSSSCG00000009410	11	20948641	21040802	15273	+	RUBCNL	66.8572	4.82702	7.2e-09	1.3e-07	UP	0.669246	0.323974	0.00468422	0.0301441
ENSSSCG00000000730	5	66665263	66753868	10782	-	PRMT8	146.71	4.8251	1.3e-18	8.64e-17	UP	1.59434	1.41256	0.0777097	0.0297668
ENSSSCG00000036125	8	93002562	93045472	8170	-	PCDH10	131.031	4.80946	1.68e-12	5.12e-11	UP	1.39929	0.770177	0.00522345	0.0720305
ENSSSCG00000035153	7	20682082	20698670	16319	+	TRIM38	33.4427	4.79612	7.91e-06	8.54e-05	UP	0.35416	0.180316	0.0100957	0.0092812
ENSSSCG00000015433	9	105859226	105893692	2314	+		33.7522	4.79089	1.17e-05	0.000122196	UP	1.04709	0.477386	0.042826	0.0131236
ENSSSCG00000002639	6	168452	178462	2438	-	TUBB3	4596.65	4.78308	1.96e-09	3.86e-08	UP	147.839	49.3886	2.6692	4.55895
ENSSSCG00000005688	1	269911793	269924481	1166	-	PTGES	236.809	4.77317	5.92e-17	3.15e-15	UP	16.335	4.90927	0.311633	0.468804
ENSSSCG00000009655	14	10013817	9878239	10325	-	EBF2	119.107	4.76052	1.69e-12	5.16e-11	UP	1.40224	0.939299	0.0062104	0.079931
ENSSSCG00000004255	1	44550479	44557797	2586	-	VGLL2	16.4793	4.7363	0.00165434	0.00994855	UP	0.531268	0.524976	0.0406311	0
ENSSSCG00000016885	16	32185484	32295491	3456	+	ITGA1	24.18	4.7279	0.000444545	0.00311767	UP	0.621837	0.108968	0.0191164	0.00878706
ENSSSCG00000017025	16	61441630	61543361	7992	-	GABRG2	15.7492	4.70607	0.00157728	0.00954222	UP	0.243546	0.160541	0.00812423	0.00746878
ENSSSCG00000031329	5	51211336	51361281	15341	+	ST8SIA1	449.83	4.70468	4.99e-38	1.48e-35	UP	4.09873	2.57957	0.141026	0.116684
ENSSSCG00000015801	15	46966079	46978023	7513	+	TLR3	230.73	4.69592	2e-20	1.57e-18	UP	4.49759	2.57632	0.203968	0.0714333
ENSSSCG00000014975	9	31320109	31467217	1845	+		78.432	4.69164	2.73e-11	7.22e-10	UP	2.64937	1.78261	0.107425	0.0658386
ENSSSCG00000038851	7	114965386	115031820	6326	+		52.6146	4.66664	1.42e-07	2.1e-06	UP	0.5662	0.301624	0.0052218	0.0288031
ENSSSCG00000005177	1	205081231	205285343	2910	-	SH3GL2	65.4477	4.6332	3.63e-08	5.95e-07	UP	1.31774	1.02668	0	0.0939219
ENSSSCG00000035760	14	28824828	28840487	597	-	RFLNA	209.76	4.58736	2.16e-22	2.01e-20	UP	13.9756	22.5409	0.60865	0.91562
ENSSSCG00000017990	12	53909147	53971263	4971	-	PIK3R6	28.9482	4.58017	6.34e-05	0.000555519	UP	0.449275	0.156566	0.0132903	0.0122181
ENSSSCG00000009542	11	75599598	75633041	2628	+	TNFSF13B	328.957	4.56549	2.11e-37	6.05e-35	UP	6.51	6.49627	0.251393	0.300445
ENSSSCG00000011158	10	67021453	67082534	9146	-	PFKP	204.786	4.55141	3.27e-25	4.08e-23	UP	2.67416	2.51859	0.0886903	0.133421
ENSSSCG00000011487	13	43953912	43958430	4776	-	FEZF2	40.904	4.53779	1.22e-05	0.000126218	UP	1.11142	0.491907	0	0.0686543
ENSSSCG00000004687	1	126834580	126872431	18319	-	B2M	1347.55	4.52847	1.58e-58	1.59e-55	UP	18.0565	16.0117	0.949551	0.532643
ENSSSCG00000007106	17	28379880	28381427	1548	+	INSM1	61.9751	4.52586	3.81e-09	7.17e-08	UP	1.9191	2.23815	0.0426784	0.137323
ENSSSCG00000036274	15	133967901	134051880	26404	+		33.8298	4.52139	2.34e-05	0.000227185	UP	0.301268	0.239327	0	0.0233457
ENSSSCG00000010831	10	10866448	10921056	4304	-	DUSP10	35.3765	4.51992	1e-05	0.000105399	UP	0.888561	0.505558	0.0502023	0.011538
ENSSSCG00000009300	11	4322893	4363618	1497	+	WASF3	1189.59	4.51054	1.71e-09	3.38e-08	UP	46.4594	35.9906	2.69208	0.912868
ENSSSCG00000037202	12	13391117	13452174	930	+	CACNG4	266.559	4.49041	3.62e-31	6.69e-29	UP	15.4055	14.3078	0.710389	0.620423
ENSSSCG00000033537	12	8402196	8540383	5851	+		13.269	4.4888	0.00524835	0.0265364	UP	0.136837	0.0986912	0	0.0103805
ENSSSCG00000009138	8	112433640	112470946	6612	+		1218.12	4.48854	8.01e-50	5.58e-47	UP	29.6114	18.6594	1.30012	0.858707
ENSSSCG00000011195	13	3330023	3373481	9202	+	GALNT15	68.2663	4.48232	5.46e-10	1.17e-08	UP	0.614561	0.449201	0.0297998	0.0182638
ENSSSCG00000001481	7	25830273	25930645	3927	-	HCRTR2	13.5049	4.47649	0.00503232	0.0255799	UP	0.47108	0.143087	0.0144819	0.0133135
ENSSSCG00000032803	6	49221385	49235878	3618	+	CYP2S1	577.824	4.47356	6.87e-30	1.2e-27	UP	11.3558	5.20443	0.43825	0.310563
ENSSSCG00000035537	13	198371837	198635596	13047	-	RUNX1	131.378	4.45014	1.38e-16	7.1e-15	UP	1.17863	1.0159	0.0319521	0.0685399
ENSSSCG00000009250	8	136754269	136852906	5806	+		58.4107	4.42796	3.75e-07	5.21e-06	UP	0.467727	1.59486	0.0338454	0.0622297
ENSSSCG00000022550	13	123963505	124182871	10301	-	DGKG	174.869	4.41511	3.76e-22	3.37e-20	UP	2.34787	2.45133	0.105173	0.12086
ENSSSCG00000035935	13	99925521	99926273	753	+	C3orf80	37.6156	4.40885	2.13e-05	0.000209975	UP	1.90267	3.26747	0	0.241977
ENSSSCG00000008140	3	47997286	48023049	7909	-	SLC5A7	12.9195	4.40864	0.00511914	0.0259629	UP	0.328963	0.167997	0.01228	0.0112892
ENSSSCG00000030511	5	35462254	35596150	22534	+	LGR5	425.62	4.40705	2.75e-37	7.79e-35	UP	5.70723	3.91907	0.22388	0.232375
ENSSSCG00000003705	6	108115886	108227744	8479	+	CABLES1	432.804	4.39374	3.1e-37	8.63e-35	UP	7.04375	4.91791	0.247174	0.324619
ENSSSCG00000027954	8	54951641	54978583	2337	-	NMU	12.7989	4.39281	0.00483554	0.0247324	UP	0.442576	0.399526	0.0210268	0.0193304
ENSSSCG00000014066	2	82287155	82297856	2467	+	TMEM171	31.6337	4.38724	0.00010775	0.000891831	UP	2.16616	0.463809	0.0530652	0.0731761
ENSSSCG00000033761	7	70658685	70660145	1461	-	FOXG1	50.648	4.3861	5.69e-08	9.06e-07	UP	1.65843	1.92464	0.0678298	0.103929
ENSSSCG00000014565	2	123430	154982	5042	+		1002.48	4.38568	1.64e-34	3.61e-32	UP	22.6321	17.1845	1.37109	0.536868
ENSSSCG00000026951	7	25053132	25073046	5327	-	PSMB8	2969.41	4.37641	8.6e-69	1.3e-65	UP	83.5288	65.777	4.35619	2.85209
ENSSSCG00000011666	13	81298222	81449749	5550	+	CLSTN2	216.772	4.37239	5.87e-17	3.14e-15	UP	5.66379	2.36664	0.248636	0.1415
ENSSSCG00000034894	4	71050345	71318030	5700	-	NKAIN3	414.59	4.33778	9.48e-26	1.26e-23	UP	9.57696	4.68181	0.264001	0.444953
ENSSSCG00000017144	12	2036681	2046541	5599	+	NPTX1	3230.08	4.30646	6.98e-43	3.01e-40	UP	26.4053	33.0385	2.07084	0.9329
ENSSSCG00000040681	4	55096228	55101209	1043	+	FABP4	64.7989	4.29683	1.79e-08	3.09e-07	UP	2.50488	3.89952	0.0633425	0.262045
ENSSSCG00000022096	3	49800739	49807666	1357	-	POU3F3	727.173	4.29284	1.51e-46	8.26e-44	UP	29.4225	25.8092	0.998053	1.83506
ENSSSCG00000037835	2	57310171	57324333	10066	+	TRIM7	23.5529	4.29021	0.000285249	0.00209975	UP	0.314962	0.162963	0.00649746	0.0179198
ENSSSCG00000000515	5	36274364	36658701	11726	+	TRHDE	89.862	4.27701	9.1e-12	2.53e-10	UP	0.909794	0.75436	0.0594334	0.0273192
ENSSSCG00000017993	12	54060573	54288675	5630	+	NTN1	1115.2	4.2584	1.67e-69	2.75e-66	UP	21.0861	24.7153	1.27913	1.12744
ENSSSCG00000010595	14	114227993	114240558	3303	+	INA	287.502	4.24326	1.17e-14	4.7e-13	UP	6.48728	2.47793	0.100009	0.376958
ENSSSCG00000035092	11	10463672	10575390	2360	-		80.2198	4.23849	5.22e-11	1.32e-09	UP	1.95516	1.54254	0.0699854	0.11581
ENSSSCG00000027726	1	198992	211342	8320	+	DLL1	94.8188	4.23549	3.39e-09	6.45e-08	UP	1.07253	0.868657	0.00656852	0.0966174
ENSSSCG00000015711	15	21504032	22009736	2236	+	DPP10	121.882	4.23264	5.93e-14	2.22e-12	UP	3.44873	2.15581	0.192053	0.108651
ENSSSCG00000006810	4	109885121	109908478	3094	-	KCNC4	40.1034	4.21864	1.74e-06	2.14e-05	UP	0.715022	0.6167	0.042706	0.0294454
ENSSSCG00000028997	18	45408457	45411913	2379	+		28.6317	4.19637	0.000159563	0.0012618	UP	0.876781	0.358811	0.0555412	0.0127651
ENSSSCG00000035847	6	164285015	164294494	1158	+	TAL1	38.3396	4.19331	1.49e-05	0.000152398	UP	2.25613	1.14907	0.028526	0.157348
ENSSSCG00000034919	1	225425389	225589823	5437	+	GDA	75.5728	4.18186	2.63e-08	4.39e-07	UP	0.763409	0.664942	0.00607561	0.0726108
ENSSSCG00000032131	2	58638310	58669780	33588	-	NCAN	352.979	4.17472	2.32e-24	2.71e-22	UP	3.28973	1.87589	0.1837	0.103926
ENSSSCG00000031724	4	1450947	1455108	7571	+	LYNX1	49.852	4.16922	3.62e-07	5.04e-06	UP	0.815754	0.445782	0.0407313	0.0299562
ENSSSCG00000006335	4	87383290	87390514	2998	-	RGS4	321.193	4.15954	4.91e-16	2.38e-14	UP	8.49659	2.50392	0.264441	0.354531
ENSSSCG00000037019	2	116001146	116229759	34487	+	CAMK4	480.103	4.1575	1.6e-24	1.92e-22	UP	3.81875	1.70641	0.181541	0.129429
ENSSSCG00000031998	9	10837937	10877129	12180	-		21.8328	4.15028	0.000370681	0.00264057	UP	0.318346	0.371599	0.0203719	0.0187284
ENSSSCG00000010452	14	101213979	101251108	12095	+	IFIT1	302.374	4.13012	1.88e-18	1.22e-16	UP	5.21429	2.99358	0.350112	0.1207
ENSSSCG00000033807	7	117242671	117290347	6376	+	C14orf132	15.5662	4.12747	0.00609352	0.0301775	UP	0.191659	0.0590641	0	0.0142886
ENSSSCG00000035867	7	9735935	9853732	7768	-	GFOD1	351.469	4.11465	4.04e-33	8.4e-31	UP	2.60654	2.02647	0.136079	0.132919
ENSSSCG00000004357	1	67217960	67294756	7728	-	SIM1	26.1149	4.11424	0.000216358	0.00164412	UP	0.360493	0.191492	0.00680955	0.0250407
ENSSSCG00000000837	5	79788572	80067795	6790	-	CHST11	270.475	4.10576	2.96e-27	4.25e-25	UP	2.75625	2.12464	0.151421	0.133851
ENSSSCG00000038912	2	125432	129890	3818	-	IFITM3	4447.16	4.09925	6.23e-11	1.55e-09	UP	62.3636	56.821	4.9143	2.0203
ENSSSCG00000039821	8	129867164	129869489	2163	+	GPRIN3	469.158	4.09501	2.01e-28	3e-26	UP	14.3482	7.85802	0.534516	0.772189
ENSSSCG00000040836	1	102080200	103082095	4272	+	DCC	45.2579	4.07189	2.09e-05	0.000206406	UP	0.80884	0.276215	0.00773247	0.056869
ENSSSCG00000014171	2	103380001	103408759	2826	-	ERAP1	864.588	4.05945	3.23e-47	1.89e-44	UP	18.609	12.6597	0.864986	1.02087
ENSSSCG00000001920	7	60010482	60049688	3600	+	HCN4	760.265	4.05447	7.64e-49	5.13e-46	UP	12.2495	9.32416	0.706541	0.598926
ENSSSCG00000015897	15	68928254	68985492	14142	-	IFIH1	200.124	4.04938	1.19e-19	8.78e-18	UP	1.81589	1.20047	0.10725	0.0761891
ENSSSCG00000024633	14	140429493	140476075	7857	+	JAKMIP3	20.9868	4.03868	0.00225558	0.0129985	UP	0.564011	0.220957	0.0484534	0
ENSSSCG00000017797	12	46283610	46327787	28792	-	SLC6A4	85.8721	4.03531	1.65e-11	4.48e-10	UP	0.679251	0.622899	0.0392609	0.0406051
ENSSSCG00000023791	7	91184610	91185112	462	-	TMEM229B	70.1323	4.01317	2.73e-09	5.26e-08	UP	9.12091	6.35806	0.572002	0.394391
ENSSSCG00000014259	2	132144862	132409660	7221	+	ADAMTS19	1172.05	4.00383	2.27e-45	1.14e-42	UP	19.8735	13.2204	0.832229	1.24432
ENSSSCG00000011204	13	6103988	6531931	11349	+	KCNH8	20.5103	4.00345	0.00180302	0.0107005	UP	0.242517	0.2477	0.0310389	0
ENSSSCG00000031794	1	120807328	120853453	11199	+	TNFAIP8L3	264.813	3.99793	7.89e-24	8.66e-22	UP	2.82592	1.88976	0.126917	0.169713
ENSSSCG00000008427	3	92990220	93040532	1293	+	KCNK12	28.9093	3.99566	0.000154308	0.00122398	UP	1.46654	0.815514	0.0255476	0.117433
ENSSSCG00000027768	3	3854353	3877197	1881	+	SLC29A4	182.158	3.99538	7.31e-11	1.8e-09	UP	7.20232	2.66945	0.491721	0.129157
ENSSSCG00000035883	13	108748089	108790585	1906	+	GPR160	14.7026	3.97183	0.00467252	0.0240618	UP	0.508493	0.276616	0.0346622	0.0159329
ENSSSCG00000004565	1	108649274	108708185	2808	+	CA12	78.7208	3.96255	9.49e-08	1.45e-06	UP	3.24417	1.27443	0.223574	0.0685123
ENSSSCG00000040934	AEMK02000361.1	1670489	1688639	3014	+	ISX	14.9768	3.96238	0.0103652	0.0472596	UP	0.405448	0.0999583	0.0328797	0
ENSSSCG00000015549	9	123892115	123910814	10752	-	RNASEL	241.321	3.95009	2.57e-20	1.99e-18	UP	2.46589	1.57456	0.163126	0.0999772
ENSSSCG00000034259	17	57999287	58053674	4829	-	PMEPA1	136.053	3.94756	9.97e-12	2.76e-10	UP	1.95902	0.909833	0.0547245	0.132062
ENSSSCG00000030998	5	29450029	29543913	2739	-	WIF1	32.8367	3.94476	0.000147361	0.00117506	UP	0.946157	0.274986	0.0241206	0.0554364
ENSSSCG00000004827	1	140484480	140568348	16927	-	GABRA5	1595.38	3.93715	3.65e-63	5.08e-60	UP	19.4036	14.4332	1.13693	1.08322
ENSSSCG00000023351	9	127920829	128162638	11006	+	PLA2G4A	380.972	3.93674	3.75e-29	6.12e-27	UP	7.85441	5.32012	0.483137	0.382183
ENSSSCG00000014151	2	97529763	97593898	6164	-	CETN3	127.765	3.93275	2.38e-14	9.24e-13	UP	1.9366	2.85445	0.15852	0.156941
ENSSSCG00000023451	9	128429092	128659278	14108	-	KCNK2	18.2695	3.93033	0.00317391	0.0173358	UP	0.160801	0.222683	0	0.0250562
ENSSSCG00000001036	7	7223100	7244883	5401	-	TFAP2A	595.452	3.90734	2.89e-39	1.02e-36	UP	11.4233	16.1307	0.918842	0.927798
ENSSSCG00000026842	16	8094693	8578236	15485	-	CDH18	106.086	3.88609	1.52e-12	4.67e-11	UP	0.884134	0.678053	0.0623538	0.0440948
ENSSSCG00000001052	7	9345449	9675230	23438	+	PHACTR1	660.41	3.88036	1.67e-47	1.04e-44	UP	7.02449	6.23306	0.490494	0.414848
ENSSSCG00000027709	13	137961043	138001674	27689	+	PARP9	306.936	3.87	1.04e-17	6.16e-16	UP	2.72041	2.08862	0.250289	0.0798295
ENSSSCG00000001027	7	5058036	5211316	9840	+	BMP6	57.9292	3.85335	2.17e-07	3.13e-06	UP	0.767622	0.414394	0.0332459	0.0489019
ENSSSCG00000014169	2	103004790	103050839	5170	-	PCSK1	17.8912	3.84811	0.00331436	0.0180106	UP	0.273045	0.0776981	0.0127788	0.0117478
ENSSSCG00000011867	13	136619308	136809673	28263	+	MYLK	937.713	3.83499	7.34e-28	1.08e-25	UP	10.9629	4.86061	0.52285	0.59198
ENSSSCG00000011046	10	46132741	46303652	9804	+	ITGA8	123.932	3.83415	9.37e-12	2.6e-10	UP	1.3457	0.633495	0.0677228	0.0718374
ENSSSCG00000033682	2	81732528	81801351	5849	-	CPLX2	1243.41	3.81914	3.44e-38	1.07e-35	UP	15.8119	10.5025	0.690925	1.18779
ENSSSCG00000027169	6	105613258	105645113	2627	+	ENOSF1	79.1049	3.81278	4.22e-09	7.86e-08	UP	1.96497	1.07994	0.125745	0.0924799
ENSSSCG00000033535	18	41457241	41468421	468	-	PPP1R17	102.269	3.8098	1.84e-08	3.17e-07	UP	15.847	6.27655	0.352918	1.23289
ENSSSCG00000007338	17	40977866	41020284	3065	+	VSTM2L	143.439	3.80648	4.9e-11	1.25e-09	UP	2.44033	2.28536	0.280216	0.0594481
ENSSSCG00000012549	X	87025077	87106878	15547	+	CXorf57	65.5407	3.80523	9.89e-09	1.75e-07	UP	0.406058	0.438998	0.0337288	0.0271317
ENSSSCG00000017995	12	54584353	54642376	4820	+	USP43	22.4964	3.79753	0.00253766	0.0143904	UP	0.314728	0.156263	0.0342667	0
ENSSSCG00000012730	X	120777477	121259228	12091	+	AFF2	34.9652	3.79699	0.000159395	0.00126102	UP	0.668063	0.180924	0.0396746	0.0218843
ENSSSCG00000012292	X	43230500	43246751	4386	-	SYP	480.464	3.78351	3.56e-39	1.22e-36	UP	5.87981	5.18037	0.399169	0.408508
ENSSSCG00000022011	15	941193	966709	2731	+	NMI	1114.46	3.77963	4.54e-42	1.83e-39	UP	22.296	18.8917	1.87482	1.13422
ENSSSCG00000032652	12	39986366	39992685	2697	+		135.706	3.77772	2.98e-14	1.14e-12	UP	2.96861	2.11313	0.146977	0.225199
ENSSSCG00000035102	15	19522302	19567892	2847	+	LYPD1	47.4529	3.77508	8.61e-06	9.23e-05	UP	1.20629	0.476197	0.0812194	0.0426668
ENSSSCG00000029249	5	103013806	103367627	40003	-	NAV3	117.635	3.76565	2.63e-12	7.88e-11	UP	0.800545	0.518804	0.0366994	0.0607294
ENSSSCG00000023522	17	41185878	41221710	4848	-	TGM2	77.1525	3.76504	7.38e-09	1.34e-07	UP	0.604091	0.999483	0.0749514	0.0438483
ENSSSCG00000001457	7	24939676	24977270	2075	-	SLA-DQB1	59.08	3.76342	6.89e-08	1.08e-06	UP	2.73248	2.12973	0.161663	0.19816
ENSSSCG00000025685	6	65188919	65228276	1923	+	TP73	397.069	3.7586	6.95e-35	1.57e-32	UP	10.1786	10.6404	0.773006	0.773809
ENSSSCG00000003901	6	165060283	165079767	6974	-	FAAH	300.033	3.74909	1.26e-24	1.54e-22	UP	6.29463	4.74982	0.482587	0.343831
ENSSSCG00000021315	7	102216957	102777790	6521	+		127.721	3.74734	2.38e-10	5.36e-09	UP	2.57076	1.13429	0.190119	0.0873901
ENSSSCG00000001463	7	25071712	25077233	1859	+	PSMB9	778.658	3.74386	1.34e-25	1.74e-23	UP	32.3084	26.6341	3.1271	1.2777
ENSSSCG00000035269	14	347734	357279	1761	+	NXNL2	90.426	3.7249	9.48e-11	2.28e-09	UP	2.91931	2.25257	0.168823	0.224182
ENSSSCG00000013344	2	37171401	37255489	25056	-	ANO5	256.654	3.71514	1.08e-22	1.03e-20	UP	2.74677	2.18523	0.151326	0.226065
ENSSSCG00000009662	14	10987180	11007628	6942	-	STMN4	40.5239	3.7068	0.000114295	0.000939107	UP	2.2848	0.516943	0.090688	0.125057
ENSSSCG00000025846	13	24009769	24015037	2598	+	CCR8	125.537	3.70462	1.67e-13	5.92e-12	UP	2.76545	2.09701	0.152578	0.222091
ENSSSCG00000017186	12	5225897	5307061	17320	+	RNF157	365.654	3.70149	6.46e-22	5.7e-20	UP	3.88785	2.34188	0.173358	0.308462
ENSSSCG00000008649	3	129798854	129800197	1344	-	SOX11	839.821	3.67049	1.87e-36	4.83e-34	UP	35.0528	27.6841	3.0477	1.898
ENSSSCG00000022128	14	120603191	120722627	7460	+	MXI1	694.13	3.6697	1.22e-32	2.36e-30	UP	12.5376	7.70312	0.709565	0.890327
ENSSSCG00000016614	18	25046120	25228232	22339	-	PTPRZ1	1512.72	3.66021	3.15e-39	1.1e-36	UP	11.9806	7.09393	0.66788	0.850443
ENSSSCG00000011693	13	87722067	87738444	15942	-	ZIC4	163.454	3.65315	1.25e-09	2.52e-08	UP	1.43248	1.18884	0.179671	0.0291487
ENSSSCG00000010762	14	140497482	140515833	6763	+	DPYSL4	49.9772	3.64282	3.9e-06	4.47e-05	UP	0.448615	0.293271	0.0146532	0.0449033
ENSSSCG00000026404	9	132737299	132749395	3196	-	SERTAD4	183.218	3.63022	9.84e-19	6.58e-17	UP	2.86769	2.87511	0.248058	0.218544
ENSSSCG00000007061	17	18461062	18785668	12614	-	PAK5	293.241	3.63013	8.3e-21	6.8e-19	UP	4.21874	2.59499	0.229662	0.323738
ENSSSCG00000012161	X	16325280	16423411	6221	-	MAP7D2	290.261	3.62246	1.04e-15	4.82e-14	UP	2.3877	2.28825	0.084959	0.297774
ENSSSCG00000038677	6	91031849	91037542	1751	+	GJB3	23.8229	3.62227	0.00223521	0.0129017	UP	1.04685	0.31544	0.0943264	0.0173433
ENSSSCG00000033341	1	52435434	52435826	393	+		18.7024	3.60203	0.00292491	0.0161759	UP	2.7878	1.98039	0.0840537	0.30909
ENSSSCG00000011519	13	54225345	54297366	1131	+	GXYLT2	426.416	3.60121	2.27e-19	1.62e-17	UP	26.2295	11.5209	1.48956	1.63789
ENSSSCG00000035086	3	49805814	49806029	174	-		148.722	3.5992	3.08e-11	8.08e-10	UP	48.7984	36.7936	1.51876	5.58493
ENSSSCG00000038792	18	48384925	48403589	1159	-		77.2425	3.59268	1.93e-08	3.31e-07	UP	3.12676	3.5309	0.399019	0.157212
ENSSSCG00000009709	14	19824538	19861268	7770	+	MFAP3L	262.806	3.58479	4.47e-20	3.36e-18	UP	2.52707	1.77714	0.216504	0.144302
ENSSSCG00000004027	1	2882387	3386480	5063	+	PDE10A	223.616	3.57243	3.7e-19	2.59e-17	UP	4.67788	3.31219	0.295255	0.380008
ENSSSCG00000004451	1	82428081	82432707	423	-	RIPPLY2	34.087	3.55445	0.000124581	0.00101214	UP	4.23378	3.79857	0.546647	0.143584
ENSSSCG00000013742	2	65954244	66057045	34875	-	NFIX	419.816	3.54928	6.37e-33	1.3e-30	UP	3.22157	2.89011	0.245796	0.279135
ENSSSCG00000038915	14	25351379	25913052	5669	+	TMEM132D	304.609	3.54664	5.92e-13	1.96e-11	UP	6.27375	2.54046	0.526767	0.228927
ENSSSCG00000011514	13	51178185	51422093	12267	+	MITF	143.224	3.53075	4.85e-13	1.61e-11	UP	1.77729	1.13839	0.148433	0.105445
ENSSSCG00000005130	1	198963512	199135811	15578	+	ELAVL2	2640	3.53057	2.99e-44	1.42e-41	UP	38.2451	25.0941	2.31295	3.20779
ENSSSCG00000035913	17	58988376	58988490	115	+	RF02128	32.6232	3.52475	8.18e-05	0.000699336	UP	15.3898	12.8806	1.14898	1.32035
ENSSSCG00000026583	8	30147588	30180651	5617	-	TLR1	18.0383	3.52216	0.00300941	0.0165522	UP	0.343075	0.293276	0.0233863	0.0322493
ENSSSCG00000009045	8	83583738	83679136	21217	-	HHIP	2275.09	3.52115	0.000102017	0.000852937	UP	14.5274	10.2848	0.419376	1.77815
ENSSSCG00000008647	3	128903590	128917867	2955	+	CMPK2	319.488	3.50162	7.62e-27	1.05e-24	UP	5.58283	5.17417	0.503042	0.452181
ENSSSCG00000005106	1	191535889	191926804	14879	+	NTRK3	2211.06	3.49464	1.61e-62	2.08e-59	UP	29.2649	23.1961	2.26103	2.41902
ENSSSCG00000004939	1	163894474	164275436	20847	-	MEGF11	67.6539	3.48461	2.87e-07	4.06e-06	UP	0.577828	1.12844	0.0838829	0.0694039
ENSSSCG00000015002	9	36141881	36209063	16859	+	ELMOD1	412.724	3.47676	4.05e-22	3.61e-20	UP	6.57883	3.80532	0.392853	0.54558
ENSSSCG00000004167	1	28818193	28857311	12847	-	MYB	77.8233	3.47122	9.06e-06	9.65e-05	UP	1.08003	0.533618	0.0137667	0.132888
ENSSSCG00000037970	3	40710043	40830801	5212	-	SOX8	60.5567	3.47052	1.21e-06	1.54e-05	UP	0.493404	0.859298	0.0818203	0.0410287
ENSSSCG00000016716	18	47525838	47580503	7942	+	GSDME	48.9677	3.46346	9.38e-06	9.95e-05	UP	1.44197	0.678546	0.100798	0.0926663
ENSSSCG00000034702	17	54557574	54559861	2288	+		56.7945	3.46237	4.5e-06	5.11e-05	UP	1.62992	0.833947	0.158813	0.0663638
ENSSSCG00000004245	1	43003350	43113371	16941	+	FAM184A	296.359	3.45103	3.62e-22	3.27e-20	UP	3.89151	2.86648	0.2656	0.355794
ENSSSCG00000034723	12	1060565	1068657	8654	+	PYCR1	588.344	3.45082	0.00010411	0.000866433	UP	6.50797	3.88862	0.735115	0.210852
ENSSSCG00000024591	9	83322821	83419227	17299	-	ETV1	54.2141	3.43718	6.05e-06	6.7e-05	UP	0.762128	0.369597	0.0347351	0.0702521
ENSSSCG00000009937	14	41622363	41723642	7356	-	ACACB	167.866	3.43057	4.46e-10	9.68e-09	UP	1.53809	0.723561	0.152682	0.0577968
ENSSSCG00000007917	3	34935770	35326206	16088	-	RBFOX1	58.7324	3.42902	2.6e-06	3.11e-05	UP	0.341788	0.705942	0.0595406	0.0383159
ENSSSCG00000000948	5	101871314	102394307	11742	-	SYT1	139.872	3.42717	3.7e-09	6.99e-08	UP	1.99249	1.01055	0.0643363	0.216868
ENSSSCG00000034763	11	76650837	76654613	3777	-	IRS2	314.299	3.417	1.86e-23	1.94e-21	UP	4.49612	3.74233	0.446039	0.329651
ENSSSCG00000038236	8	86568482	86613813	2455	+	MGAT4D	39.738	3.40825	7.25e-05	0.000629219	UP	1.02128	0.582914	0.0403663	0.111329
ENSSSCG00000038767	1	147568191	147685288	15247	+	MBP	330.32	3.40311	7.19e-19	4.89e-17	UP	4.21812	2.38889	0.260261	0.368098
ENSSSCG00000006115	4	44599704	44743418	21045	+	RUNX1T1	23.5841	3.39528	0.0010742	0.00682969	UP	0.365163	0.276272	0.03635	0.0250631
ENSSSCG00000003833	6	154936452	155374399	26292	+	DAB1	98.1474	3.38969	1.41e-08	2.45e-07	UP	1.16898	0.64942	0.117644	0.0569223
ENSSSCG00000039850	13	66998267	67118249	12310	+	SLC6A11	473.677	3.38196	2.3e-17	1.3e-15	UP	4.32446	2.82363	0.191555	0.500496
ENSSSCG00000033780	2	192869	204560	3394	+	B4GALNT4	1208.69	3.37804	1.69e-35	4.07e-33	UP	21.628	13.5665	1.7811	1.61951
ENSSSCG00000028674	9	68025553	68065152	19628	+	CR2	49.5472	3.37699	7.22e-06	7.86e-05	UP	0.577826	0.323474	0.0425606	0.0447165
ENSSSCG00000037682	7	20758968	20768741	14291	+	HFE	46.857	3.37555	1.2e-05	0.000124458	UP	0.568726	0.399261	0.0622092	0.0317724
ENSSSCG00000015746	15	33173120	33264155	2940	+	DLGAP2	35.6141	3.36762	0.000100897	0.000844353	UP	0.616313	0.580687	0.0337073	0.0826342
ENSSSCG00000023215	X	39025969	39144390	7395	-	MAOB	189.295	3.36347	3.39e-10	7.45e-09	UP	4.12783	3.20358	0.570654	0.143077
ENSSSCG00000040867	9	24916840	24923909	2310	+		18.8577	3.35884	0.00913362	0.0425226	UP	0.383078	0.423871	0	0.0788781
ENSSSCG00000040017	17	29273373	29278304	4022	-	NKX2-2	72.2966	3.35779	3.41e-08	5.61e-07	UP	0.911502	0.861426	0.0985573	0.0755049
ENSSSCG00000031781	6	28540808	28548152	10071	-	PSMB10	3258.02	3.34196	1.74e-70	3.49e-67	UP	32.2223	27.8092	2.98224	2.96869
ENSSSCG00000003954	6	168062692	168073022	621	-		45.604	3.33134	1.41e-05	0.000144639	UP	3.42673	3.80029	0.478741	0.244509
ENSSSCG00000027975	13	207271416	207272189	774	+	LRRC3	112.325	3.3207	2.61e-09	5.04e-08	UP	9.55469	4.73579	0.81089	0.627764
ENSSSCG00000015015	9	38473328	38583148	14011	-	ARHGAP20	231.797	3.31774	1.22e-10	2.87e-09	UP	3.22691	1.52761	0.35105	0.12656
ENSSSCG00000038405	17	62596941	62608762	4361	-	STMN3	2413.94	3.30459	2.86e-61	3.24e-58	UP	29.1907	25.2501	2.52236	3.02218
ENSSSCG00000024685	8	46078117	46241914	14740	+	GRIA2	125.193	3.2924	1.82e-08	3.14e-07	UP	1.16166	0.740584	0.0408131	0.154772
ENSSSCG00000005214	1	216792764	216819838	705	+	INSL6	21.2703	3.28716	0.00452115	0.0234088	UP	1.97245	0.997125	0.0468555	0.258452
ENSSSCG00000015350	9	81076091	81518344	22146	-	THSD7A	209.961	3.28698	1.35e-12	4.22e-11	UP	2.15602	0.986356	0.171026	0.152603
ENSSSCG00000001787	7	49973465	50102059	9556	+	IL16	1356.74	3.28432	4.44e-43	1.96e-40	UP	14.8891	11.8162	1.17148	1.58807
ENSSSCG00000036341	Y	4680259	4704188	1200	-		70.6799	3.27051	8.75e-08	1.34e-06	UP	3.01993	2.76168	0.247748	0.354294
ENSSSCG00000030026	14	117483029	117814879	6120	-	SORCS1	107.219	3.26274	1.11e-08	1.95e-07	UP	2.34332	1.08908	0.16161	0.198096
ENSSSCG00000015979	15	81894121	81898944	4027	+	HOXD13	31.0477	3.26187	0.00136997	0.00844323	UP	0.606913	0.149627	0.0492174	0.0301645
ENSSSCG00000009446	11	30511295	30611728	19927	+	PCDH17	48.4954	3.22791	1.83e-05	0.00018247	UP	0.336676	0.193578	0.0332214	0.0237542
ENSSSCG00000035012	16	39588124	39680488	21283	-	ELOVL7	624.03	3.21924	3.94e-25	4.88e-23	UP	9.0297	5.40959	0.79692	0.761357
ENSSSCG00000023762	13	207211916	207264982	17798	+	TRPM2	129.034	3.21776	4.34e-11	1.11e-09	UP	0.842958	0.547892	0.0800979	0.0702887
ENSSSCG00000027669	15	119952799	119998645	4095	-		5717.6	3.21582	1.92e-56	1.74e-53	UP	78.4787	58.0661	7.07449	7.70511
ENSSSCG00000039986	9	123925273	124047379	29638	-	RGS8	891.176	3.2146	2.45e-21	2.06e-19	UP	8.5611	5.44559	0.493586	1.02951
ENSSSCG00000017257	12	11295697	11359520	10723	+	ABCA9	26.0296	3.21131	0.00255975	0.0145021	UP	0.172159	0.270616	0.00574289	0.0422365
ENSSSCG00000032436	2	133824	135764	1306	-		754.615	3.20746	2.47e-22	2.27e-20	UP	31.1522	25.2984	4.09752	2.02299
ENSSSCG00000031694	14	1968163	1968762	600	-	DIRAS2	1029.14	3.20399	1.64e-28	2.51e-26	UP	94.531	73.1009	6.55157	11.7929
ENSSSCG00000006053	4	33891597	33984870	3992	-	BAALC	136.751	3.19928	6.27e-10	1.32e-08	UP	2.59183	1.57158	0.144025	0.312098
ENSSSCG00000012754	X	123279950	123295965	1494	-	GABRE	338.672	3.19008	1.07e-17	6.28e-16	UP	13.6231	8.50317	1.45929	0.975681
ENSSSCG00000000541	5	44381129	44559352	20083	-	FAR2	477.067	3.18952	1.18e-23	1.26e-21	UP	4.09358	3.05543	0.304172	0.484696
ENSSSCG00000009958	14	43917170	43998250	6018	+	SEZ6L	23.5429	3.18728	0.00160408	0.00967528	UP	0.365284	0.385996	0.0432229	0.0397358
ENSSSCG00000017121	16	79186053	79220411	2751	+	SLC6A3	84.3446	3.18285	4.67e-06	5.28e-05	UP	2.32827	0.666213	0.144092	0.187662
ENSSSCG00000035675	AEMK02000258.1	415140	428798	5392	-		91.5137	3.18231	2.38e-08	4.01e-07	UP	1.00814	0.647211	0.110274	0.0732168
ENSSSCG00000005236	1	220841485	220953442	2206	-	DMRT1	23.6971	3.1665	0.00264051	0.0148851	UP	0.601707	0.443854	0.0898453	0.0275323
ENSSSCG00000023788	5	29205704	29300445	23210	+	TBC1D30	1143.67	3.16417	1.22e-33	2.6e-31	UP	8.1168	5.65983	0.661397	0.885782
ENSSSCG00000001958	7	64970330	65088147	9211	+	BAZ1A	1736.19	3.15572	4.95e-38	1.48e-35	UP	20.7132	15.4591	2.31811	1.75425
ENSSSCG00000033041	17	58985580	59055340	6725	+		7436.82	3.14766	3.05e-34	6.65e-32	UP	77.5632	67.8478	10.4071	6.00406
ENSSSCG00000025188	6	146798979	146895937	12814	-	LEPR	247.277	3.14723	7.3e-13	2.37e-11	UP	1.86195	0.880618	0.131666	0.179836
ENSSSCG00000009083	8	100854658	100861157	7356	-	SPRY1	116.795	3.14482	2.26e-09	4.43e-08	UP	1.6225	0.886362	0.131199	0.154119
ENSSSCG00000029284	6	45248979	45272041	7449	-	NPHS1	501.643	3.13172	4.47e-16	2.18e-14	UP	7.70166	5.38375	1.04614	0.448267
ENSSSCG00000016573	18	19678308	19691154	10850	-	IRF5	36.2853	3.12983	0.000291802	0.00214189	UP	0.549767	0.303288	0.0319238	0.0660335
ENSSSCG00000012490	X	82761209	82776260	3741	+	TMEM35A	803.759	3.11681	1.57e-37	4.59e-35	UP	11.2753	9.59015	1.11258	1.30694
ENSSSCG00000017885	12	50581126	50603145	4205	-	SMTNL2	121.575	3.1165	3.61e-09	6.83e-08	UP	1.69356	1.11649	0.102124	0.223879
ENSSSCG00000036201	16	18842039	18929808	14118	+	NPR3	1576.44	3.11255	1.7e-31	3.17e-29	UP	12.4295	8.44291	1.40547	1.01462
ENSSSCG00000013833	2	62601758	62623371	3716	+	SLC1A6	1148.09	3.11231	1.61e-21	1.39e-19	UP	26.2895	21.2305	3.74704	1.74827
ENSSSCG00000025238	13	97879196	97890447	7063	-	SHOX2	276.081	3.1123	4.32e-12	1.25e-10	UP	3.4534	3.06949	0.563156	0.192297
ENSSSCG00000014935	9	25085079	25471259	51649	+	FAT3	114.06	3.10425	4.5e-10	9.74e-09	UP	0.439277	0.609096	0.0563491	0.0661927
ENSSSCG00000006836	4	110881766	110954063	13933	-	KIAA1324	191.42	3.09807	5.62e-11	1.41e-09	UP	2.00726	1.06305	0.229472	0.130594
ENSSSCG00000025085	6	141115729	141647820	5397	+	NEGR1	196.261	3.09763	1.65e-10	3.78e-09	UP	2.84513	1.50042	0.158233	0.353278
ENSSSCG00000031830	15	120008245	120049351	1926	-		917.185	3.09733	3.74e-29	6.12e-27	UP	42.7573	27.8559	3.72278	4.57931
ENSSSCG00000024439	16	25670862	25686551	9544	+	PTGER4	100.053	3.09247	8.07e-09	1.45e-07	UP	1.17122	0.768096	0.125501	0.103231
ENSSSCG00000016215	15	121309464	121311865	1332	+		19.053	3.09111	0.00641802	0.03156	UP	0.822525	0.565455	0.0495993	0.113994
ENSSSCG00000015583	9	129263525	129317325	2908	-	SMYD2	174.215	3.08742	2.63e-12	7.87e-11	UP	3.29661	2.51235	0.238547	0.449046
ENSSSCG00000033204	14	3295238	3501238	14322	+		37.7849	3.08665	0.000306471	0.00223507	UP	0.219563	0.289539	0.0137695	0.046415
ENSSSCG00000037766	8	80303220	80669398	9520	+	NR3C2	154.93	3.08008	3.61e-12	1.06e-10	UP	1.044	1.20269	0.0989015	0.168206
ENSSSCG00000018015	12	56045448	56358016	13464	+		51.0638	3.07768	0.00110542	0.00700358	UP	0.302018	0.0652642	0.0368016	0.0067665
ENSSSCG00000040557	11	12576596	12600660	6960	+	SERTM1	204.401	3.07577	1.06e-13	3.85e-12	UP	3.34215	2.27267	0.393698	0.27576
ENSSSCG00000031940	2	36711606	36885620	16155	-	GAS2	213.753	3.07221	3.14e-14	1.2e-12	UP	2.52814	1.7918	0.199908	0.316862
ENSSSCG00000010483	14	105422502	105764725	32506	+	PLCE1	221.785	3.06685	2.84e-12	8.44e-11	UP	1.57514	0.791749	0.156624	0.127245
ENSSSCG00000038228	3	48617909	48648340	10053	-		88.4181	3.06383	1.25e-06	1.58e-05	UP	1.13157	0.532511	0.134986	0.0650027
ENSSSCG00000031868	X	33544731	33602574	5891	+	XK	86.064	3.04957	2.43e-05	0.000235123	UP	1.30233	0.569954	0.0371242	0.191123
ENSSSCG00000016715	18	47298300	47491238	13271	+	OSBPL3	231.187	3.04705	4.93e-16	2.38e-14	UP	1.94811	1.3996	0.198011	0.209341
ENSSSCG00000019411	X	123283427	123283507	81	-	ssc-mir-224	25.8971	3.04269	0.00652879	0.0320264	UP	22.8901	8.05878	0.407816	3.37423
ENSSSCG00000004112	1	18284157	18289758	588	-	SAMD5	103.808	3.03631	1.12e-07	1.69e-06	UP	11.7171	5.3372	0.955039	1.13622
ENSSSCG00000040208	4	55450793	55619172	19453	+	PAG1	744.71	3.01785	1.6e-22	1.51e-20	UP	4.64284	2.97387	0.367813	0.579666
ENSSSCG00000005992	4	17582849	17675609	8890	+	SHAS2	821.403	3.00914	9.5e-33	1.85e-30	UP	8.94947	8.06291	0.880504	1.24684
ENSSSCG00000001795	7	51381095	51540296	3566	-	SH3GL3	21.3351	2.99625	0.0070279	0.0340868	UP	0.590642	0.307916	0.086815	0.0266037
ENSSSCG00000007823	3	21467802	21486005	8832	+	ZKSCAN2	156.941	2.98761	8.27e-10	1.73e-08	UP	1.95309	1.01789	0.221044	0.155397
ENSSSCG00000031142	13	80431413	80556790	3079	-	NMNAT3	40.8633	2.97755	0.000208571	0.0015923	UP	1.565	0.847661	0.121669	0.186422
ENSSSCG00000021573	9	55836701	55864941	5725	+	KCNJ5	66.127	2.96973	6.78e-06	7.44e-05	UP	0.728685	0.381526	0.0576997	0.0848715
ENSSSCG00000040880	13	119671279	119671387	109	+	RF01954	47.4012	2.96836	0.00031616	0.00229844	UP	27.4481	14.2806	4.24278	1.11442
ENSSSCG00000008802	8	33144087	33178240	3747	-	BEND4	241.471	2.96123	1.92e-11	5.19e-10	UP	7.79705	4.09214	0.541804	0.996185
ENSSSCG00000003684	6	99062352	99178054	18377	-	MTCL1	746.635	2.95228	7.63e-34	1.64e-31	UP	5.30309	6.00202	0.678084	0.79121
ENSSSCG00000022968	1	26077096	26255298	12939	-	ARFGEF3	769.611	2.94439	4.11e-18	2.55e-16	UP	7.6425	3.65964	0.6727	0.804421
ENSSSCG00000016792	16	5726494	5879466	7576	-	RETREG1	87.9676	2.94413	2.7e-06	3.22e-05	UP	1.6802	1.13091	0.275551	0.0911954
ENSSSCG00000037063	17	14242504	14257379	11397	-	PROKR2	45.1738	2.93993	0.000215804	0.00164198	UP	0.530731	0.216582	0.0455943	0.0523949
ENSSSCG00000001775	7	48500250	48539300	24748	+	KIAA1024	34.8769	2.93743	0.000397892	0.00281668	UP	0.251124	0.246873	0.0246075	0.04072
ENSSSCG00000006725	4	101920027	102030626	1893	+	TBX15	85.1648	2.93199	2.33e-07	3.34e-06	UP	2.63784	1.67109	0.279202	0.288761
ENSSSCG00000031166	6	51504491	51508249	1425	-		68.6555	2.92219	8.33e-06	8.94e-05	UP	1.77426	2.83656	0.185449	0.426219
ENSSSCG00000001744	7	44640281	44702561	1359	+	TFAP2D	2522.75	2.92219	1.28e-42	5.38e-40	UP	100.308	77.3322	10.6707	12.9159
ENSSSCG00000005586	1	264900591	264921219	3903	+	LHX2	33.6573	2.91532	0.00236349	0.0135384	UP	1.04083	0.505736	0.0316864	0.17478
ENSSSCG00000023243	6	150835487	151229442	8640	-	NFIA	142.671	2.90051	1e-09	2.05e-08	UP	2.80242	1.60875	0.299329	0.294836
ENSSSCG00000005423	1	246147515	246257380	6789	-	ABCA1	2188.72	2.89789	0.000106649	0.000884311	UP	22.8817	7.93236	1.64947	2.51837
ENSSSCG00000030831	4	2530649	2578117	12165	-	DENND3	293.56	2.89528	1.49e-08	2.59e-07	UP	4.48429	1.2135	0.368973	0.400878
ENSSSCG00000040332	3	109078282	109105526	3002	-	LBH	107.386	2.89503	1.11e-06	1.42e-05	UP	2.30204	1.1123	0.319107	0.141623
ENSSSCG00000016433	18	5567307	5570654	960	-		37.3394	2.88038	0.00276005	0.0154387	UP	2.04109	1.67375	0.0344095	0.474501
ENSSSCG00000009889	14	39901078	39933149	10679	-	ALDH2	3553.26	2.87958	5.5e-29	8.73e-27	UP	55.7987	36.4361	7.30972	5.2487
ENSSSCG00000038055	3	18336808	18347016	11183	+	CORO1A	421.868	2.87894	4.08e-19	2.84e-17	UP	3.98962	2.57783	0.436775	0.461024
ENSSSCG00000011946	13	153794992	153998238	18425	-	ALCAM	1904.56	2.87729	4.85e-29	7.77e-27	UP	18.7692	11.4563	1.97352	2.16301
ENSSSCG00000013476	2	75314834	75364165	5810	-	CELF5	35.2463	2.86866	0.00155409	0.0094177	UP	0.78363	0.396414	0.0347717	0.127866
ENSSSCG00000004022	1	2203606	2522601	32434	+	RPS6KA2	552.981	2.86851	1.62e-12	4.98e-11	UP	6.5263	3.08049	0.873254	0.442925
ENSSSCG00000003690	6	102872116	103199857	29310	+	DLGAP1	457.65	2.86501	1.35e-15	6.16e-14	UP	4.55293	2.80369	0.362205	0.655721
ENSSSCG00000011133	10	64776318	64859050	29119	-	PFKFB3	491.533	2.86041	4.42e-23	4.44e-21	UP	2.49998	2.50847	0.403274	0.289437
ENSSSCG00000006187	4	63710045	63714793	3869	+	MSC	40.751	2.84327	0.00154366	0.009373	UP	0.800514	0.201161	0.0853789	0.0549435
ENSSSCG00000040288	7	49259597	49450461	18291	+	ARNT2	3230.11	2.84227	1.3e-40	4.9e-38	UP	26.5998	19.3272	3.21141	3.22485
ENSSSCG00000009482	11	52154493	52155440	948	-	SPRY2	237.85	2.8325	3.98e-13	1.35e-11	UP	14.2907	9.534	1.95132	1.40949
ENSSSCG00000000563	5	48648629	48707133	24401	-	LRMP	494.345	2.82333	1.09e-16	5.7e-15	UP	8.53031	5.56909	1.23117	0.766732
ENSSSCG00000039838	14	129381209	129423721	12486	-	RGS10	742.963	2.81616	4.52e-26	6.15e-24	UP	6.15241	4.7387	0.862976	0.690077
ENSSSCG00000004629	1	120009214	120043127	4853	+	LYSMD2	142.525	2.8136	2.2e-09	4.31e-08	UP	5.55825	4.26951	0.480132	0.926932
ENSSSCG00000021646	1	223720413	223748621	9359	-	KLF9	551.258	2.80669	9.25e-18	5.54e-16	UP	6.20369	4.46822	0.95846	0.570875
ENSSSCG00000009129	8	110378044	110384879	1499	+	TIFA	206.098	2.80086	1.44e-12	4.46e-11	UP	7.8149	5.20882	0.947581	0.931909
ENSSSCG00000013358	2	40458863	40523363	14688	+	PTPN5	260.159	2.80038	1.35e-15	6.16e-14	UP	2.00045	2.57499	0.349849	0.310339
ENSSSCG00000025996	11	6197696	6536052	28347	+	MTUS2	68.5367	2.79384	7.53e-06	8.17e-05	UP	0.322962	0.492093	0.0456545	0.0724957
ENSSSCG00000012658	X	106712272	106724521	2076	+	RAB33A	277.134	2.78504	1.93e-16	9.79e-15	UP	6.34312	6.27655	1.05019	0.789921
ENSSSCG00000040366	1	203935290	204383707	18353	-	ADAMTSL1	367.08	2.78298	1.55e-13	5.54e-12	UP	2.28506	1.48967	0.186668	0.366318
ENSSSCG00000028672	3	111646705	111683660	20565	-	GCKR	55.4284	2.78165	2.98e-05	0.000283064	UP	0.510422	0.443588	0.0842374	0.0553153
ENSSSCG00000006059	4	34924371	35369392	13088	+	NCALD	181.737	2.78024	5.42e-10	1.16e-08	UP	3.14307	1.73023	0.402843	0.310054
ENSSSCG00000025334	11	50730428	50732340	2202	-	POU4F1	396.655	2.77968	7.59e-20	5.63e-18	UP	14.0129	15.6071	1.77429	2.56665
ENSSSCG00000005504	1	259347124	259544945	10108	-	BRINP1	799.595	2.77662	2.22e-17	1.26e-15	UP	6.76506	4.38627	1.03823	0.591499
ENSSSCG00000033794	13	14969863	15188311	2932	+		216.611	2.77057	3.15e-12	9.31e-11	UP	6.58832	6.32809	1.21031	0.690619
ENSSSCG00000025503	6	19463024	19489761	10108	+	ADGRG5	34.4175	2.76974	0.00177945	0.0105918	UP	0.466779	0.19391	0.0604264	0.0370342
ENSSSCG00000029392	13	195530124	195663729	1979	+	HUNK	39.7534	2.76479	0.00179929	0.0106818	UP	1.17111	0.723119	0.233685	0.0460355
ENSSSCG00000025969	5	34796100	34914646	3318	-	PTPRR	297.459	2.76465	3.68e-17	2.03e-15	UP	9.06167	7.50964	1.09136	1.36164
ENSSSCG00000028166	12	53517883	53525453	1768	+		177.406	2.76433	5.11e-11	1.29e-09	UP	10.4789	7.2529	1.08363	1.54251
ENSSSCG00000006173	4	61576722	61596053	9101	-	GDAP1	210.541	2.75494	3.96e-12	1.15e-10	UP	2.3995	1.57008	0.264001	0.327648
ENSSSCG00000010825	10	10038504	9980457	5441	+	MARK1	6122.39	2.74924	2.5e-36	6.28e-34	UP	123.288	84.2438	15.9466	15.053
ENSSSCG00000014097	2	86045531	86323794	12169	+		28.4427	2.74364	0.00334176	0.0181268	UP	0.303398	0.309882	0.0226513	0.0694127
ENSSSCG00000035038	1	114424151	114598931	17465	-	CGNL1	374.351	2.73526	1.98e-14	7.75e-13	UP	2.92314	2.21127	0.264496	0.51284
ENSSSCG00000011521	13	54659589	54707478	5788	-	PDZRN3	633.418	2.73123	1.74e-24	2.06e-22	UP	8.58267	8.54663	1.05334	1.54414
ENSSSCG00000010761	14	140512294	140591646	6133	-	STK32C	484.666	2.71679	1.17e-21	1.02e-19	UP	11.5796	8.96488	1.45953	1.68407
ENSSSCG00000038835	11	77986200	77987354	1155	+	SOX1	356.558	2.70602	2.89e-16	1.43e-14	UP	13.4077	15.5854	1.68741	2.78703
ENSSSCG00000038842	11	39352792	39454240	15796	-	PCDH9	28.0556	2.69907	0.00307841	0.0168702	UP	0.482503	0.321973	0.0504322	0.0741816
ENSSSCG00000017692	12	38451144	38457907	6180	+	LHX1	169.573	2.69812	3.29e-07	4.59e-06	UP	3.67621	1.40146	0.484696	0.30029
ENSSSCG00000008866	8	44448780	44520669	6538	+	GUCY1A1	718.215	2.69173	7.58e-24	8.37e-22	UP	6.02302	4.28165	0.767977	0.836074
ENSSSCG00000015953	15	78185790	78191297	5797	+	DLX1	212.549	2.68145	2.89e-12	8.56e-11	UP	4.00123	2.79053	0.495553	0.569466
ENSSSCG00000036314	14	104194319	104204017	5628	+	HHEX	111.064	2.67944	2.65e-07	3.77e-06	UP	1.11187	0.736056	0.181952	0.107918
ENSSSCG00000039998	X	125542610	125560000	4984	-	CLIC2	130.72	2.67835	2.5e-08	4.19e-07	UP	1.38236	1.07296	0.24523	0.140142
ENSSSCG00000024975	10	22727825	22866904	20020	+		344.516	2.67715	3.99e-17	2.18e-15	UP	3.05262	2.89242	0.541926	0.391846
ENSSSCG00000005164	1	201886332	201910664	4287	+	HACD4	174.458	2.67661	6.43e-07	8.57e-06	UP	4.52227	1.67565	0.626339	0.345484
ENSSSCG00000014127	2	89528122	89790718	18502	+	RASGRF2	594.86	2.67169	1.82e-18	1.19e-16	UP	4.68207	4.80902	0.52916	0.972938
ENSSSCG00000009050	8	85144637	85516219	9066	+	INPP4B	482.404	2.6661	3.67e-18	2.33e-16	UP	5.53747	3.75946	0.79606	0.675541
ENSSSCG00000004573	1	109921155	109923169	4794	-		49.4925	2.65996	0.000150207	0.00119611	UP	1.58324	1.38673	0.297022	0.175538
ENSSSCG00000031921	AEMK02000361.1	1926638	1931880	2397	+		85.6015	2.65204	2.29e-05	0.000223003	UP	1.89675	4.58142	0.616189	0.4187
ENSSSCG00000009362	11	13300556	13517568	3382	-	TRPC4	52.6527	2.65004	8.88e-05	0.000753524	UP	0.853488	0.601301	0.107441	0.125711
ENSSSCG00000015353	9	82102674	82363745	8536	+	SCIN	29.5334	2.64513	0.00457337	0.0236387	UP	0.633562	0.248974	0.0739705	0.0680027
ENSSSCG00000016782	16	3954244	4000667	4685	+	FAM105A	784.981	2.64473	6.14e-24	6.9e-22	UP	11.3998	8.60392	1.39703	1.82291
ENSSSCG00000013664	2	68941674	68950408	9132	+	C19orf66	54.0636	2.64343	0.000395044	0.0027987	UP	0.56855	0.417291	0.122728	0.0356293
ENSSSCG00000006206	4	67899254	68073232	21470	-	SGK3	425.463	2.63205	3.12e-15	1.33e-13	UP	6.59373	4.09759	0.738418	0.99782
ENSSSCG00000038971	1	106683632	106697980	12028	+	ST8SIA3	367.812	2.63056	1.26e-15	5.79e-14	UP	3.20419	2.15824	0.387228	0.484142
ENSSSCG00000005393	1	242682263	243023018	6965	+	PLPPR1	216.076	2.6232	1.05e-11	2.9e-10	UP	3.49332	2.65244	0.585014	0.417271
ENSSSCG00000032056	3	7427414	7441587	4109	-		225.984	2.62046	3.08e-10	6.81e-09	UP	3.2509	1.87578	0.329608	0.509953
ENSSSCG00000016705	18	45454213	45469740	8525	+	HOXA3	58.1197	2.61663	5.31e-05	0.000474186	UP	0.573931	0.39594	0.0828788	0.0761923
ENSSSCG00000003799	6	145212980	145279893	3822	-	IL12RB2	24.3364	2.61646	0.00902191	0.0421166	UP	0.363834	0.22991	0.0259287	0.0715104
ENSSSCG00000037480	6	64804366	64804719	354	+		35.7276	2.61524	0.00176882	0.0105423	UP	5.77323	3.61699	1.02645	0.514713
ENSSSCG00000035689	X	59974215	59979517	4346	-	NEXMIF	44.6313	2.61347	0.000588308	0.00401764	UP	0.552669	0.404379	0.0456048	0.111801
ENSSSCG00000010276	14	74120014	74205263	6890	+	UNC5B	1181.12	2.61	8.79e-16	4.12e-14	UP	20.8093	10.0425	2.15897	2.93033
ENSSSCG00000038081	13	206803231	206909457	24079	+	AGPAT3	42.664	2.60879	0.00182138	0.0107882	UP	0.453899	0.153437	0.0353295	0.0649584
ENSSSCG00000010219	14	65408598	65598485	14535	+	ARID5B	573.7	2.60359	4.05e-13	1.37e-11	UP	4.09277	2.6023	0.72541	0.377267
ENSSSCG00000021843	6	59381642	59415899	8817	-	SYT5	200.358	2.60178	3.25e-09	6.22e-08	UP	1.92099	1.28273	0.34664	0.182846
ENSSSCG00000033216	14	35613075	35613350	276	+	HRK	30.8842	2.59849	0.00289126	0.0160201	UP	6.48874	3.91147	0.957481	0.770205
ENSSSCG00000007022	17	10751646	10985250	67848	-	ANK1	39.7857	2.59326	0.00146369	0.00894773	UP	0.199091	0.201788	0.0502296	0.0164918
ENSSSCG00000022671	15	61335235	62047336	13419	+	GALNT13	123.798	2.58798	1.53e-07	2.25e-06	UP	0.865331	1.48257	0.175493	0.217181
ENSSSCG00000040013	17	5329746	5507225	9987	-	MTUS1	1313.87	2.58181	1.84e-24	2.16e-22	UP	11.0054	8.38736	1.31838	1.94599
ENSSSCG00000009855	14	34675194	35086541	3809	+	KSR2	27.7015	2.57866	0.00737696	0.0355418	UP	0.259978	0.415251	0.0260171	0.0876999
ENSSSCG00000016295	15	133330481	133460240	10754	-	NGEF	843.957	2.57376	6.7e-26	8.98e-24	UP	6.45346	7.19071	1.27915	1.02233
ENSSSCG00000004540	1	106751325	106799956	4104	+	ONECUT2	867.788	2.5659	1.12e-10	2.67e-09	UP	13.1837	6.42337	0.973929	2.37528
ENSSSCG00000009802	14	30699660	30791296	3880	-	WDR66	76.395	2.56273	8.15e-06	8.77e-05	UP	1.08605	0.737656	0.16176	0.14871
ENSSSCG00000015445	9	107928866	108247749	45068	-	NRCAM	3026.08	2.5618	7.29e-24	8.09e-22	UP	25.9869	18.0169	2.95022	4.56641
ENSSSCG00000030209	5	10319826	10334504	3989	+	MFNG	84.9723	2.56017	4.11e-06	4.7e-05	UP	1.87351	1.95189	0.224715	0.427927
ENSSSCG00000004144	1	25319883	25330784	1401	-	HECA	128.81	2.55675	1.08e-07	1.64e-06	UP	5.24853	3.26148	0.825238	0.628604
ENSSSCG00000005268	1	227574691	227772698	7840	+	RORB	229.841	2.54534	3.48e-08	5.72e-07	UP	3.01528	1.20597	0.34751	0.379752
ENSSSCG00000010445	14	100747953	100772386	2252	-	ANKRD22	48.01	2.53936	0.000335145	0.00241884	UP	0.842024	1.12599	0.205357	0.134849
ENSSSCG00000016883	16	30963000	30973907	5757	+	ISL1	447.688	2.53892	7.33e-16	3.47e-14	UP	5.86963	4.00956	0.725482	0.985929
ENSSSCG00000000024	5	4909649	5015339	1053	-	PARVB	641.375	2.53595	6.03e-10	1.28e-08	UP	34.7353	21.5298	7.05836	2.6244
ENSSSCG00000022060	2	46336883	46339242	1884	-	RASSF10	288.3	2.53155	4.23e-14	1.6e-12	UP	8.05196	6.07666	1.27995	1.17668
ENSSSCG00000033283	AEMK02000452.1	3066960	3068231	1272	+	ZBTB42	998.268	2.52807	1.28e-25	1.68e-23	UP	40.9957	31.4419	6.64817	5.96857
ENSSSCG00000011121	10	60505385	60867242	35999	-		1384.69	2.52377	4.47e-23	4.47e-21	UP	11.4253	7.36463	1.54941	1.73698
ENSSSCG00000006466	4	93282124	93293294	7120	+	SH2D2A	335.394	2.51642	2.17e-15	9.52e-14	UP	3.80024	3.14673	0.519388	0.702586
ENSSSCG00000000020	5	4291399	4385246	1443	+	PHF21B	895.513	2.50882	1.65e-20	1.31e-18	UP	33.2612	23.9057	5.72299	4.35633
ENSSSCG00000002456	7	114345091	114358571	2891	+	CHGA	5059.54	2.50511	2.46e-23	2.52e-21	UP	83.7088	77.4202	17.7791	10.6199
ENSSSCG00000009831	14	32474491	32584816	8679	+	CUX2	136.425	2.49814	1.04e-07	1.58e-06	UP	1.10941	1.72481	0.291139	0.212748
ENSSSCG00000033059	3	39794208	39810008	9073	+	CASKIN1	1026.99	2.49795	6.35e-23	6.25e-21	UP	11.9573	8.39757	1.8996	1.72018
ENSSSCG00000009959	14	44009810	44093239	8788	+	ASPHD2	127.13	2.49455	1.69e-05	0.000169082	UP	2.29886	1.67261	0.550177	0.154834
ENSSSCG00000015234	9	53492198	53664072	13802	-	KIRREL3	1186.12	2.48478	2.79e-27	4.04e-25	UP	11.9903	10.0618	1.72416	2.24243
ENSSSCG00000010272	14	73538090	73653354	3535	+	ADAMTS14	441.034	2.48242	3.08e-14	1.18e-12	UP	7.06284	4.40335	0.89708	1.16833
ENSSSCG00000040652	6	35515685	35522369	5294	+	CBLN1	1427.48	2.47986	2.02e-15	8.96e-14	UP	12.2102	12.5436	3.00131	1.43408
ENSSSCG00000033927	AEMK02000616.1	30055	67895	2154	-		104.683	2.47208	0.000298349	0.00218205	UP	3.09095	1.37536	0.138021	0.676726
ENSSSCG00000005943	4	7814273	7911047	25512	+	ST3GAL1	1255.25	2.47174	8.84e-23	8.56e-21	UP	10.2285	6.93965	1.4176	1.69692
ENSSSCG00000009144	8	113363042	113384792	2167	+	ETNPPL	149.142	2.47042	3.54e-09	6.73e-08	UP	3.25714	3.05862	0.487799	0.658652
ENSSSCG00000004858	1	146256729	146273707	7782	-	SALL3	1128.02	2.46946	1.79e-29	3.02e-27	UP	14.0622	12.1901	2.20388	2.56534
ENSSSCG00000027654	1	150711628	150817306	5911	+	NETO1	60.8328	2.46859	0.00289774	0.0160453	UP	1.12588	0.189124	0.124418	0.114381
ENSSSCG00000021026	6	74434055	74490975	10027	+	TMEM51	666.911	2.46651	6.61e-14	2.45e-12	UP	5.38802	4.83732	1.23204	0.619653
ENSSSCG00000021712	8	130594937	130665145	8859	-	HERC6	1159.29	2.45918	1.35e-24	1.64e-22	UP	12.8647	10.3808	1.79944	2.45815
ENSSSCG00000034634	AEMK02000489.1	40305	40379	75	+	ssc-mir-6782	1096.98	2.45916	3.77e-22	3.37e-20	UP	613.538	726.071	143.143	101.227
ENSSSCG00000027628	4	95322434	95381338	6938	-	IL6R	127.943	2.4514	5.51e-07	7.4e-06	UP	0.871302	1.27254	0.139023	0.255614
ENSSSCG00000038290	7	10254892	10257821	2930	+	RNF182	39.5691	2.44843	0.00113802	0.00718244	UP	0.661562	0.574101	0.124015	0.103645
ENSSSCG00000001804	7	52001579	52096828	8567	+	HOMER2	2419.16	2.44595	1.9e-22	1.77e-20	UP	39.5534	25.1355	6.46573	5.44727
ENSSSCG00000038411	AEMK02000489.1	10649	10723	75	-	ssc-mir-6782	103.217	2.44557	5.01e-07	6.78e-06	UP	57.5894	68.2888	11.8919	11.3374
ENSSSCG00000021818	11	23237692	23894699	9163	+	ENOX1	206.608	2.4401	5.23e-09	9.62e-08	UP	3.87397	2.12872	0.524502	0.588267
ENSSSCG00000011280	13	26036601	26076585	17858	+	VIPR1	373.566	2.43942	1.4e-10	3.27e-09	UP	3.43691	2.32935	0.345488	0.72744
ENSSSCG00000026232	8	12634377	12741488	4624	-	FAM184B	685.513	2.43618	1.76e-16	9e-15	UP	7.65494	5.90191	0.942987	1.58277
ENSSSCG00000024162	6	97280294	97299840	822	-	IMPA2	207.377	2.4354	1.37e-09	2.73e-08	UP	12.9697	10.0791	2.65229	1.62554
ENSSSCG00000011876	13	137952520	137961372	4059	-	DTX3L	71.081	2.43187	6.9e-05	0.000600271	UP	1.95086	1.13252	0.32939	0.245136
ENSSSCG00000032791	14	73657571	73661463	2568	+		45.5614	2.43096	0.000999467	0.00640176	UP	1.73128	1.49859	0.179249	0.423741
ENSSSCG00000011384	13	32107077	32197004	22987	+	BSN	326.608	2.43038	4.59e-10	9.91e-09	UP	1.53395	0.967564	0.157749	0.310398
ENSSSCG00000030033	3	25296202	25327081	5963	-	ACSM4	31.5048	2.42882	0.0037285	0.0199143	UP	0.722001	0.55866	0.117608	0.121634
ENSSSCG00000013653	2	69111309	69120461	9154	+	ICAM5	62.7013	2.41604	0.000103541	0.000862889	UP	0.578359	0.384753	0.094571	0.0869413
ENSSSCG00000029571	5	23087915	23111686	6570	-	AVIL	221.992	2.41321	1.96e-08	3.36e-07	UP	2.046	1.03558	0.326812	0.254223
ENSSSCG00000006159	4	56859606	56866039	4817	+	HEY1	336.403	2.41187	1.28e-06	1.62e-05	UP	3.77472	2.59036	0.94635	0.24587
ENSSSCG00000015873	15	64455989	64529107	6939	-	ACVR1C	151.07	2.41131	2.69e-05	0.000257641	UP	1.04261	1.49178	0.091151	0.391053
ENSSSCG00000008842	8	41402322	41492977	7152	+	KIT	218.382	2.40827	4.01e-09	7.5e-08	UP	2.64204	1.88211	0.300165	0.558795
ENSSSCG00000013311	2	27238425	27559624	6579	-	KIAA1549L	2121.79	2.4068	8.89e-31	1.58e-28	UP	16.541	12.8488	2.70631	2.86648
ENSSSCG00000031417	5	5195044	5255056	975	+		27.9321	2.40641	0.010429	0.0474907	UP	1.70715	0.901248	0.338801	0.155734
ENSSSCG00000002835	6	32434800	32608693	4094	+	TOX3	979.363	2.40281	1.21e-28	1.87e-26	UP	21.4946	20.3796	3.81509	4.14888
ENSSSCG00000011730	13	99733394	99741078	2846	+	IL12A	28.6792	2.39691	0.00719878	0.0348316	UP	1.00612	0.828645	0.115987	0.234585
ENSSSCG00000016701	18	45417132	45421017	2908	+	HOXA7	156.058	2.39591	2.15e-06	2.61e-05	UP	3.04302	1.83893	0.647485	0.281959
ENSSSCG00000006025	4	28024891	28176236	25293	-	PKHD1L1	2714.13	2.39563	9.91e-18	5.92e-16	UP	11.7079	7.72696	1.36404	2.36467
ENSSSCG00000040173	6	91120412	91185046	13522	-	DLGAP3	37.8318	2.39411	0.00187114	0.011054	UP	0.494261	0.445145	0.0720853	0.107688
ENSSSCG00000010861	10	14596599	14649619	13349	+	COQ8A	546.328	2.39219	4.36e-20	3.29e-18	UP	8.12682	7.04077	1.34068	1.56613
ENSSSCG00000026454	1	161182890	161188164	2672	-	PMAIP1	584.159	2.39102	1.15e-17	6.76e-16	UP	10.6529	9.2269	2.21292	1.59114
ENSSSCG00000012087	13	205826532	205904276	22391	+	SLC37A1	802.364	2.39064	1.78e-19	1.29e-17	UP	6.2335	5.3039	1.29019	0.917189
ENSSSCG00000010703	14	132043159	132103588	1887	+		1133.48	2.38975	5.49e-23	5.43e-21	UP	24.9996	29.6032	5.93441	4.52222
ENSSSCG00000037969	18	52351577	52403124	4849	-		104.793	2.38755	9.74e-06	0.000102958	UP	1.73209	1.26043	0.176204	0.400207
ENSSSCG00000004369	1	72312082	72337411	27209	+	PRDM1	84.0982	2.38248	2.04e-05	0.000201297	UP	0.591134	0.459239	0.127208	0.0751788
ENSSSCG00000034304	17	58987986	58988095	110	+	RF02127	46.9088	2.37778	0.00634688	0.0312612	UP	18.5793	20.085	6.60662	0.82822
ENSSSCG00000040147	8	33373593	33377659	1452	+	SHISA3	871.817	2.37024	6.13e-20	4.57e-18	UP	27.2943	27.1984	4.14051	6.48354
ENSSSCG00000014303	2	136778854	136832003	38383	+	JADE2	451.008	2.3648	1.35e-13	4.88e-12	UP	2.74924	3.21011	0.717588	0.442748
ENSSSCG00000004907	1	161320536	161551830	2099	+	CCBE1	165.478	2.36257	5.79e-07	7.75e-06	UP	4.22591	2.91849	0.944253	0.448504
ENSSSCG00000000783	5	71295008	71673893	7203	-	SLC2A13	703.658	2.35586	1.84e-15	8.21e-14	UP	5.47866	3.37398	0.935548	0.801046
ENSSSCG00000010581	14	113411274	113430603	21162	-	PSD	65.5757	2.34995	0.000117335	0.000960598	UP	0.530299	0.343667	0.0875178	0.0849269
ENSSSCG00000031796	16	37351677	37728507	16329	+		1445.76	2.34413	1.8e-19	1.3e-17	UP	9.79744	6.79217	1.34846	1.9442
ENSSSCG00000031173	5	34561854	34632340	2117	+	KCNMB4	124.253	2.33854	4.57e-07	6.22e-06	UP	3.11511	2.19398	0.468112	0.588139
ENSSSCG00000000882	5	84080422	85065974	12194	+		32.0419	2.33703	0.00571162	0.0285676	UP	0.49274	0.364181	0.107568	0.0629297
ENSSSCG00000014054	2	81315368	81318382	3015	+	GPRIN1	330.534	2.33579	1.18e-09	2.38e-08	UP	4.63315	5.27938	0.602594	1.37991
ENSSSCG00000014214	2	119304484	119352465	15680	-	TRIM36	216.491	2.33233	7.55e-10	1.58e-08	UP	1.81649	1.24529	0.279109	0.332619
ENSSSCG00000039134	13	54881130	54903980	426	-		36.5829	2.32049	0.00260165	0.0147026	UP	3.85776	3.88969	0.775425	0.784152
ENSSSCG00000030309	7	78111731	78121233	10677	+	NDRG2	583.319	2.31446	4.49e-17	2.43e-15	UP	10.959	12.0584	2.69009	1.95451
ENSSSCG00000012257	X	38929232	39006214	3106	+	MAOA	839.919	2.31159	1.17e-13	4.21e-12	UP	11.1859	13.1755	3.20121	1.71102
ENSSSCG00000017181	12	4978246	4988521	2438	+	CYGB	35.114	2.30692	0.0081769	0.0388274	UP	0.916057	0.381021	0.17614	0.087193
ENSSSCG00000016611	18	24372476	24867284	22393	+	CADPS2	555.915	2.29969	6.89e-18	4.17e-16	UP	5.52876	4.65251	0.913853	1.16753
ENSSSCG00000040466	1	136705077	137163598	19904	-	FMN1	58.5866	2.29722	0.00165233	0.00993978	UP	0.895419	0.456359	0.0676561	0.209918
ENSSSCG00000012379	X	56297966	56310441	1185	+	ARR3	61.5018	2.2841	0.000279944	0.00206619	UP	2.86258	1.80087	0.501769	0.461287
ENSSSCG00000016261	15	131169917	131226714	17109	-	SP110	205.309	2.2827	6.29e-10	1.33e-08	UP	4.11483	3.35699	0.829843	0.713674
ENSSSCG00000017118	16	79258607	79274333	3393	+	TERT	208.862	2.27877	4.23e-05	0.000386487	UP	4.41505	1.11731	0.642554	0.501212
ENSSSCG00000002927	6	45346637	45351832	1872	+	LRFN3	74.0298	2.27194	0.000635391	0.00429791	UP	2.03715	1.51549	0.158813	0.584001
ENSSSCG00000025772	3	49534392	49535681	1290	-	GPR45	40.3538	2.26931	0.00211841	0.0123257	UP	1.50262	1.30396	0.256071	0.329576
ENSSSCG00000008162	3	52192909	52234138	3481	-	IL1R1	75.3031	2.2628	5.57e-05	0.000494403	UP	0.871583	1.06743	0.170812	0.235547
ENSSSCG00000024818	6	82186310	82226131	6756	+	RCAN3	224.437	2.25668	8.44e-09	1.51e-07	UP	4.17629	2.7207	0.589068	0.864386
ENSSSCG00000036062	AEMK02000697.1	157870	179960	6969	-	RNF122	200.643	2.25515	7.98e-07	1.05e-05	UP	1.46327	1.11319	0.379201	0.161231
ENSSSCG00000021206	13	127933596	128075570	14005	+	IL1RAP	391.717	2.24507	6.04e-10	1.28e-08	UP	3.16513	2.25905	0.7418	0.404469
ENSSSCG00000038804	3	41479477	41480089	429	-	HBQ1	74.725	2.24009	0.000253121	0.00188783	UP	7.12133	8.42725	2.31001	0.991033
ENSSSCG00000014406	2	147109586	147191803	5617	-	PRELID2	317.911	2.23919	4.37e-07	5.97e-06	UP	3.86499	2.10493	0.881531	0.382871
ENSSSCG00000036383	12	3212470	3222850	2337	+	LGALS3BP	294.011	2.23093	1.33e-12	4.16e-11	UP	5.65274	5.57557	1.28627	1.11752
ENSSSCG00000004281	1	52732775	52939688	17088	+	KCNQ5	408.51	2.22951	7.76e-13	2.51e-11	UP	3.40039	2.90973	0.525696	0.829987
ENSSSCG00000039630	14	129661533	129663565	324	+		56.0236	2.22486	0.000404821	0.0028579	UP	8.06356	7.36138	1.63126	1.68712
ENSSSCG00000039712	3	21606866	21619559	336	+		298.686	2.22447	5.65e-13	1.87e-11	UP	40.5082	38.7801	8.65153	8.40545
ENSSSCG00000005997	4	18690198	19180122	29788	-	COL14A1	236.217	2.21647	7.86e-07	1.03e-05	UP	1.88563	0.910104	0.37722	0.225815
ENSSSCG00000039508	7	59836470	59944315	10289	-	REC114	104.596	2.20812	3.22e-06	3.76e-05	UP	1.61266	1.47243	0.339306	0.332056
ENSSSCG00000006545	4	95198713	95211084	10752	-	CHRNB2	126.859	2.207	3.56e-06	4.12e-05	UP	0.985202	0.993695	0.144628	0.287194
ENSSSCG00000021273	1	14022555	14032889	831	+		39.6713	2.20695	0.00704201	0.0341461	UP	2.23117	2.02421	0.198755	0.73088
ENSSSCG00000004274	1	50403361	50473701	2953	-		1258.26	2.2063	1.97e-23	2.04e-21	UP	19.5995	18.3302	3.55724	4.72027
ENSSSCG00000032633	8	773556	796389	11705	-		334.204	2.20509	6.52e-12	1.84e-10	UP	2.77409	2.09013	0.578106	0.481796
ENSSSCG00000015426	9	103461885	103963684	10305	-	RELN	49.0528	2.19648	0.00328474	0.0178657	UP	0.179922	0.243631	0.0224388	0.0707262
ENSSSCG00000032960	6	93821734	93829456	3129	+	MANEAL	276.2	2.1959	3.31e-11	8.65e-10	UP	4.39028	3.45822	0.791781	0.931715
ENSSSCG00000010046	14	49132158	49174798	7170	+	GNAZ	1493.71	2.19505	2.31e-23	2.37e-21	UP	17.2757	18.9874	4.42246	3.52635
ENSSSCG00000032687	15	47046571	47069927	10378	+	CYP4V2	265.57	2.19129	1.81e-11	4.9e-10	UP	2.38934	2.07713	0.500312	0.482945
ENSSSCG00000021434	12	53538013	53547577	1221	-	KRBA2	98.9367	2.18871	2.74e-05	0.000261983	UP	2.70916	4.48251	0.838678	0.746144
ENSSSCG00000016851	16	24041345	24102177	5527	+	OSMR	133.514	2.18703	3.73e-06	4.3e-05	UP	1.24273	0.90395	0.167347	0.307692
ENSSSCG00000031855	AEMK02000574.1	21398	40449	8167	+		85.6834	2.18259	0.00017658	0.0013783	UP	1.1805	0.573095	0.213264	0.175052
ENSSSCG00000011360	13	31330970	31357270	12282	-	CELSR3	2116.06	2.17609	1.16e-20	9.36e-19	UP	8.5756	6.70275	1.93379	1.45634
ENSSSCG00000033727	13	31916246	31917433	918	-	GPX1	271.033	2.1753	2.74e-08	4.56e-07	UP	17.1905	8.99775	2.95067	2.87802
ENSSSCG00000026592	8	30159780	30180655	4860	-	TLR6	32.3925	2.17351	0.00914176	0.0425281	UP	0.342485	0.247962	0.0815632	0.0499886
ENSSSCG00000000907	5	88900245	89055742	18916	-	PLXNC1	6009.17	2.17312	3.64e-26	4.99e-24	UP	40.3916	33.3533	6.9825	9.49633
ENSSSCG00000037132	6	49791151	49825816	6627	+	POU2F2	48.1581	2.16982	0.00286337	0.0158939	UP	1.03496	0.495102	0.189505	0.152439
ENSSSCG00000007956	3	38691242	38714858	12332	+	NLRC3	39.046	2.16414	0.00560428	0.028085	UP	0.226303	0.196118	0.0282231	0.0667186
ENSSSCG00000001561	7	32087432	32108185	4900	-	ETV7	228.126	2.15028	1.16e-09	2.35e-08	UP	3.1858	2.53555	0.590379	0.706435
ENSSSCG00000010494	14	106895765	107137767	61975	-	SORBS1	1667.26	2.14031	3.64e-19	2.55e-17	UP	11.9765	8.07241	2.19531	2.378
ENSSSCG00000012018	13	182633993	182828782	8998	+	CHODL	115.121	2.1371	6e-05	0.000528877	UP	0.938881	1.4917	0.371959	0.181888
ENSSSCG00000004630	1	120042435	120138175	13689	-	SCG3	1106.68	2.13614	2.26e-18	1.46e-16	UP	7.72372	6.11556	1.33406	1.83749
ENSSSCG00000031856	1	187719489	187728421	2424	+	DACT1	257.15	2.1354	5.98e-11	1.5e-09	UP	4.89357	4.46401	1.07657	1.06489
ENSSSCG00000008491	3	102795071	102824180	6125	-	QPCT	53.7631	2.13413	0.00921844	0.0427963	UP	1.05347	1.57611	0.513848	0.0843558
ENSSSCG00000000675	5	63644321	63681418	7717	+	C1R	50.4684	2.13202	0.00139493	0.00857371	UP	0.494229	0.445672	0.125654	0.0898464
ENSSSCG00000011267	13	24138158	24186386	838	+		246.003	2.13021	4.96e-06	5.58e-05	UP	12.4706	13.4219	1.41908	4.56608
ENSSSCG00000006262	4	77139365	77210150	6616	-	RGS20	864.997	2.12198	1.2e-19	8.78e-18	UP	5.79597	5.71872	1.15336	1.51014
ENSSSCG00000033720	AEMK02000452.1	2979841	3008520	17403	+		1020.4	2.12182	0.00456104	0.0235816	UP	9.0886	4.14066	2.04118	0.991866
ENSSSCG00000012676	X	108471406	108614270	17223	-	MBNL3	95.4967	2.12045	2.34e-05	0.000227185	UP	1.54202	1.46102	0.28304	0.411991
ENSSSCG00000023627	15	2579624	2696565	5266	-	LYPD6	1577.67	2.11673	7.13e-24	7.96e-22	UP	19.1486	15.6246	4.09501	3.96238
ENSSSCG00000011102	10	56244105	56430811	19800	-	NRP1	662.631	2.10901	9.53e-10	1.96e-08	UP	5.9441	3.39066	1.34948	0.81734
ENSSSCG00000004616	1	118913444	118952453	3866	+	ONECUT1	294.05	2.10796	4.53e-08	7.32e-07	UP	4.36537	2.32489	0.675017	0.887634
ENSSSCG00000004225	1	37667483	37761836	3400	-	TPD52L1	209.808	2.10297	4.56e-09	8.44e-08	UP	7.84478	6.72806	1.54067	1.8725
ENSSSCG00000001810	7	52410779	52556923	8684	-		409.011	2.10105	1.18e-12	3.72e-11	UP	5.34529	3.98335	1.09796	1.08824
ENSSSCG00000036104	2	100127826	99889084	5355	-		73.9771	2.10102	0.000144512	0.00115591	UP	0.570504	0.642306	0.148048	0.136103
ENSSSCG00000000839	5	79491978	79554896	6662	+	ALDH1L2	2633.86	2.09275	5.32e-17	2.86e-15	UP	40.8697	28.048	6.61844	9.66998
ENSSSCG00000029200	8	75770347	75963092	43037	-	TRIM2	1428.39	2.07954	1.2e-15	5.55e-14	UP	9.57771	6.8253	1.57177	2.3406
ENSSSCG00000013897	2	59603117	59613913	7030	+	RAB3A	232.866	2.07641	3.33e-09	6.35e-08	UP	2.06343	1.6606	0.476816	0.410604
ENSSSCG00000037644	AEMK02000695.1	3907	3981	75	+	ssc-mir-6782	186.061	2.07279	2.16e-08	3.66e-07	UP	102.537	114.484	25.5456	26.319
ENSSSCG00000038602	1	35694269	35775062	11952	+		3633.92	2.06695	1.11e-14	4.51e-13	UP	31.9847	18.4078	5.12673	6.99024
ENSSSCG00000003708	6	108459489	108517232	5123	-	ANKRD29	697.09	2.05668	2.54e-13	8.82e-12	UP	11.2127	7.53882	1.99399	2.54392
ENSSSCG00000008624	3	124940547	125074509	16796	-	LPIN1	962.014	2.05393	3.9e-17	2.13e-15	UP	6.42326	6.0234	1.72415	1.28335
ENSSSCG00000016262	15	131226454	131291822	8762	+		1407.98	2.05327	7.65e-18	4.62e-16	UP	26.8185	21.6313	6.65612	5.05336
ENSSSCG00000015898	15	69056419	69233690	17387	-	KCNH7	55.1971	2.05262	0.00490797	0.0250321	UP	0.433648	0.249458	0.121911	0.0431059
ENSSSCG00000000795	5	74502100	74672835	28876	-	ADAMTS20	383.87	2.04724	4.13e-08	6.72e-07	UP	3.03541	1.94474	0.412545	0.803675
ENSSSCG00000017359	12	18918800	18930296	6153	-	RUNDC3A	286.149	2.0438	8.28e-08	1.28e-06	UP	3.69161	2.37334	0.545869	0.937241
ENSSSCG00000009004	8	75337106	75347522	3802	+	SFRP2	1103.1	2.04304	2.95e-19	2.1e-17	UP	14.1201	11.1664	3.16256	3.00326
ENSSSCG00000032835	1	255168695	255196251	10184	+	TMEM268	666.818	2.0388	1.1e-16	5.7e-15	UP	5.68936	5.49802	1.20248	1.53829
ENSSSCG00000017380	12	19648207	19651273	2509	-	ARL4D	801.908	2.03048	9.15e-17	4.82e-15	UP	15.4682	12.338	3.59428	3.24378
ENSSSCG00000008141	3	48648716	48718807	1995	+	ST6GAL2	129.571	2.02703	0.000140743	0.00112975	UP	3.94983	1.69892	0.827897	0.563217
ENSSSCG00000040453	5	12418957	12503386	5286	+		97.4113	2.02608	0.000847533	0.00555237	UP	1.17185	0.43221	0.14998	0.247035
ENSSSCG00000036499	5	55895127	56118861	17766	+	LMO3	188.13	2.0155	3.12e-06	3.67e-05	UP	1.41938	2.31053	0.347002	0.582534
ENSSSCG00000034753	7	64788933	64808645	3643	-	FAM177A1	53.1139	2.01452	0.00219104	0.0126709	UP	0.958382	0.692399	0.236627	0.174029
ENSSSCG00000029304	15	24699833	24786159	16055	+	STEAP3	56.2105	2.00918	0.00315946	0.0172673	UP	0.658281	0.338372	0.0944381	0.155034
ENSSSCG00000027019	13	36221920	37022885	24296	+	CACNA2D3	111.384	2.00886	2.67e-05	0.000256456	UP	0.79249	0.600609	0.142815	0.205692
ENSSSCG00000021657	15	102964469	103172289	10799	-	SATB2	341.583	2.00843	3.95e-09	7.4e-08	UP	3.66072	2.3049	0.804712	0.684764
ENSSSCG00000012409	X	58177291	58185299	14778	-	CITED1	158.176	2.00376	1.01e-06	1.3e-05	UP	1.86651	1.49713	0.470164	0.372614
ENSSSCG00000033624	13	65372436	65516579	3255	-	SRGAP3	1430.16	2.00367	2.87e-16	1.43e-14	UP	22.2085	15.889	4.12026	5.44853
ENSSSCG00000015584	9	129532180	129581169	14606	-	PROX1	332.44	2.00298	4.72e-07	6.41e-06	UP	5.19027	2.34141	0.90608	0.98371
ENSSSCG00000025535	7	44745643	44772766	10359	+	TFAP2B	74.6643	2.00286	0.000402248	0.00284195	UP	0.651998	0.923741	0.217323	0.177591
ENSSSCG00000026005	6	129395698	129440039	2851	-	SAMD13	81.6278	1.99872	0.000154611	0.00122532	UP	2.58618	2.31562	0.664327	0.568612
ENSSSCG00000009389	11	17795365	17849732	5728	-	TRIM13	1150.19	1.99739	1.97e-15	8.76e-14	UP	26.6547	22.2591	4.8974	7.45412
ENSSSCG00000035794	14	105766502	105770810	4309	+		36.0864	1.99501	0.00911072	0.0424707	UP	0.381389	0.343761	0.0843268	0.0986663
ENSSSCG00000033112	4	39362947	39367402	4456	+	TSPYL5	65.6661	1.99354	0.010308	0.0470654	UP	0.397177	0.878942	0.0518922	0.272604
ENSSSCG00000015700	15	17262138	17543398	1997	+	TMEM163	704.647	1.99225	8.26e-11	2e-09	UP	15.6147	14.9103	4.92933	2.75244
ENSSSCG00000014401	2	144822078	144956456	42610	-	NR3C1	683.39	1.98966	1.31e-14	5.23e-13	UP	4.36693	3.25025	0.927633	1.00145
ENSSSCG00000039854	4	122232593	122308241	24364	-		2223.61	1.97907	2.51e-20	1.96e-18	UP	13.8356	15.5492	3.15877	4.35356
ENSSSCG00000014780	9	5783322	5789812	1407	+	TRIM21	378.375	1.9768	3.13e-10	6.9e-09	UP	12.1145	11.0988	3.52165	2.39578
ENSSSCG00000017013	16	55351727	55352725	999	-	FBLL1	110.55	1.97346	0.000643122	0.00434534	UP	4.63989	4.90061	1.85171	0.577571
ENSSSCG00000013911	2	59210792	59223003	3745	-	TMEM59L	1594.63	1.96339	2.29e-10	5.17e-09	UP	35.7777	25.0728	10.2068	5.3907
ENSSSCG00000002847	6	37625195	37669628	8767	-	GPT2	5275.51	1.95987	2.84e-17	1.59e-15	UP	58.9379	42.0891	10.8128	15.3662
ENSSSCG00000016521	18	11705141	12176859	25008	+	DGKI	612.566	1.95853	8.86e-13	2.84e-11	UP	9.21031	6.62116	2.16058	1.9316
ENSSSCG00000026587	9	130699196	130712358	1433	+	BATF3	518.177	1.95214	9.28e-10	1.91e-08	UP	18.9962	12.1239	4.65645	3.4119
ENSSSCG00000011147	10	65559040	65689638	33777	+		2023.8	1.95043	2.35e-17	1.31e-15	UP	11.023	8.15308	2.7282	2.2506
ENSSSCG00000003809	6	147321176	147567187	17688	+	JAK1	860.313	1.94498	2.27e-15	9.93e-14	UP	7.99512	6.06653	1.90286	1.76666
ENSSSCG00000016101	15	104781528	104862664	19666	+	CFLAR	790.524	1.94295	7.49e-15	3.11e-13	UP	6.94799	5.16445	1.5545	1.61313
ENSSSCG00000005455	1	251370189	251571076	31839	-	SVEP1	73.7933	1.9365	0.00181433	0.0107535	UP	0.408846	0.182693	0.0677981	0.0878263
ENSSSCG00000038818	1	74930300	74960494	839	+		40.012	1.9363	0.0104853	0.0476629	UP	1.88343	2.21437	0.354348	0.723911
ENSSSCG00000027882	10	10115927	10127714	2790	+	C1orf115	1853.59	1.93512	3.92e-18	2.46e-16	UP	32.9633	24.0803	7.67221	7.31446
ENSSSCG00000034192	6	29417601	29592698	13383	-	GNAO1	1520.82	1.9332	1.59e-14	6.25e-13	UP	8.54045	5.48625	1.89511	1.79442
ENSSSCG00000029334	3	132197357	132295579	36602	+	MYT1L	202.184	1.92791	2.82e-05	0.000268973	UP	0.890909	1.36539	0.176211	0.422767
ENSSSCG00000024288	10	14295222	14344735	414	+	STUM	163.883	1.92665	0.00031852	0.00231361	UP	25.0389	8.91452	5.50552	3.44758
ENSSSCG00000009256	8	137611222	137879187	25080	+	ANTXR2	93.2736	1.92652	0.000641631	0.00433688	UP	1.04581	0.567372	0.266611	0.159316
ENSSSCG00000001459	7	24984834	25037892	9095	-	HLA-DOB	79.1031	1.92629	0.00307957	0.0168714	UP	0.801283	0.779077	0.323703	0.0921103
ENSSSCG00000026985	17	19141417	19227595	9025	+	SNAP25	309.425	1.92248	4.58e-06	5.19e-05	UP	8.02064	4.65863	2.24328	1.10377
ENSSSCG00000017879	12	50454063	50491164	6365	+	SPNS2	141.995	1.92236	0.000275511	0.00203802	UP	2.64974	1.06525	0.584835	0.398604
ENSSSCG00000017018	16	55625320	56086379	23532	-		124.02	1.92229	0.000103504	0.000862889	UP	0.839784	0.460439	0.141357	0.204211
ENSSSCG00000004668	1	126236792	126268096	18983	+	SLC30A4	1164.33	1.91776	3.63e-14	1.39e-12	UP	10.1459	6.7355	2.12468	2.36961
ENSSSCG00000012266	X	41235165	41399082	10671	-	SLC9A7	141.72	1.91313	3.93e-05	0.000361765	UP	1.27299	0.862376	0.354944	0.213973
ENSSSCG00000024206	3	30362596	30486175	3247	+	CPPED1	436.457	1.90796	1.38e-10	3.23e-09	UP	5.41819	6.06971	1.79052	1.28131
ENSSSCG00000034733	5	51433801	51459338	7010	-	CMAS	688.435	1.90718	6.51e-14	2.41e-12	UP	4.75487	3.64237	1.1498	1.10036
ENSSSCG00000008638	3	126738803	126773220	2383	+	YWHAQ	62864.3	1.90294	1.08e-28	1.68e-26	UP	1227.5	1026.83	296.425	309.632
ENSSSCG00000005994	4	18288756	18524583	18337	+	SNTB1	494.325	1.90046	8.9e-12	2.48e-10	UP	4.22948	3.22693	0.921474	1.0884
ENSSSCG00000022208	6	72195390	72231147	6810	+	TNFRSF1B	523.098	1.89823	6.19e-12	1.75e-10	UP	6.37944	5.35353	1.3359	1.83421
ENSSSCG00000006099	4	41991538	42060757	21796	-	ESRP1	138.581	1.89367	3.52e-05	0.000328305	UP	1.23486	0.723258	0.273453	0.256419
ENSSSCG00000008646	3	128735067	128867858	29773	-	RNF144A	514.119	1.89213	5.49e-11	1.39e-09	UP	4.0524	4.18751	0.868639	1.36896
ENSSSCG00000014314	2	138097010	138103963	1278	+		104.821	1.88914	9.62e-05	0.000809499	UP	4.08857	2.90745	0.878815	1.02177
ENSSSCG00000009498	11	64860949	64996696	9969	-		169.662	1.88876	0.000120669	0.000985222	UP	1.515	0.681737	0.220488	0.377758
ENSSSCG00000033189	13	40276899	40308008	6291	-	FAM107A	59.4743	1.88806	0.00528271	0.0266803	UP	1.07766	0.476748	0.171995	0.25113
ENSSSCG00000012566	X	88403526	88515450	30394	+		112.947	1.88802	0.000123466	0.00100443	UP	1.04648	0.679762	0.272462	0.196028
ENSSSCG00000006034	4	29415774	29577890	729	+	RSPO2	105.634	1.88139	0.00297531	0.0164045	UP	8.46818	3.89163	0.770319	2.6244
ENSSSCG00000011131	10	64442406	64600342	39741	+	PRKCQ	89.7495	1.87796	0.00334064	0.0181262	UP	0.472265	0.667798	0.241874	0.0680695
ENSSSCG00000037360	17	30468258	30474471	3254	-	CST3	1265.95	1.87658	9.54e-12	2.64e-10	UP	17.0031	16.1022	5.67471	3.35038
ENSSSCG00000031503	4	80427687	80501718	8835	-	PRRX1	1044.31	1.87284	1.99e-12	6.02e-11	UP	12.1516	7.64539	2.63441	2.80071
ENSSSCG00000010536	14	110539338	110601741	17832	+	CNNM1	2399.6	1.87262	9.85e-19	6.58e-17	UP	19.1341	17.8472	4.24284	5.93608
ENSSSCG00000039476	AEMK02000465.1	376842	635796	10520	-		334.653	1.8691	1.07e-06	1.37e-05	UP	5.05767	3.65139	1.57782	0.808947
ENSSSCG00000038958	9	114262086	114805101	18729	+	DNM3	406.864	1.86692	2.05e-10	4.63e-09	UP	2.55705	1.99607	0.560915	0.695544
ENSSSCG00000028126	6	97324691	97345993	5918	+	MPPE1	557.806	1.86614	1.66e-12	5.08e-11	UP	6.47531	5.15425	1.47462	1.73553
ENSSSCG00000028637	5	23050114	23058435	7863	-	CYP27B1	401.45	1.86514	1.11e-09	2.25e-08	UP	2.82317	2.54975	0.582539	0.903726
ENSSSCG00000030582	7	98670211	98692230	919	+	BATF	1121.7	1.8637	5.03e-18	3.1e-16	UP	55.9173	47.781	13.659	15.0023
ENSSSCG00000033590	7	23810258	23828758	5879	+		68.4877	1.85856	0.00957538	0.0441477	UP	1.96433	0.64144	0.488612	0.231402
ENSSSCG00000030016	13	205938317	206037297	14712	+	PDE9A	162.083	1.85811	8.43e-05	0.000717883	UP	1.36798	1.17497	0.488836	0.213464
ENSSSCG00000031780	9	101599253	102169003	12695	+	MAGI2	111.899	1.85453	0.000151757	0.00120639	UP	1.47724	0.918133	0.291591	0.375293
ENSSSCG00000015253	9	58700168	58967505	4507	+	NTM	265.7	1.84865	1.35e-08	2.35e-07	UP	6.46283	6.19192	1.54031	1.9961
ENSSSCG00000021706	10	23444998	23491185	30735	-	KIF21B	8530.79	1.84407	2.69e-20	2.06e-18	UP	47.7629	34.9693	11.2757	11.8921
ENSSSCG00000008446	3	95459569	95463153	1466	+	SIX2	729.657	1.84319	2.03e-15	8.97e-14	UP	21.946	20.2083	5.54307	6.27662
ENSSSCG00000016018	15	88332857	88377247	5473	-	FRZB	550.449	1.83827	3.73e-05	0.000345953	UP	5.46082	10.367	3.2696	1.14655
ENSSSCG00000028623	13	98461316	98506380	2001	-	RARRES1	873.833	1.83539	7.9e-13	2.54e-11	UP	21.8169	15.1315	5.21662	5.19035
ENSSSCG00000010446	14	100797827	100859567	4131	+	STAMBPL1	252.032	1.83522	2.74e-08	4.56e-07	UP	4.71757	4.7928	1.1787	1.5035
ENSSSCG00000006105	4	42458604	42471930	3446	+	GEM	262.233	1.83127	1.71e-05	0.000170983	UP	6.40845	4.19037	2.02211	0.958533
ENSSSCG00000005291	1	234278174	234370608	15579	-	TLE1	2195.8	1.83126	2.13e-17	1.21e-15	UP	20.2856	17.8674	4.52118	6.28456
ENSSSCG00000028172	1	271242331	271257555	4029	-	FAM78A	183.692	1.83048	6.02e-05	0.000530273	UP	1.98718	1.86941	0.311556	0.783887
ENSSSCG00000008745	8	11215554	11317942	16765	-	PROM1	397.222	1.82762	1.49e-10	3.46e-09	UP	3.72347	3.19063	0.884512	1.07586
ENSSSCG00000023362	12	5009877	5086042	9622	+	RHBDF2	287.907	1.81567	7.53e-07	9.93e-06	UP	3.91619	2.60975	0.71869	1.15012
ENSSSCG00000023479	15	18411762	19520491	9535	+		134.448	1.81378	6.19e-05	0.000543387	UP	0.907022	0.868577	0.180989	0.328021
ENSSSCG00000011424	13	33892567	33924176	7885	+	TEX264	76.0437	1.81368	0.000772873	0.00511322	UP	1.25934	1.45805	0.378081	0.399072
ENSSSCG00000036872	7	113040614	113045531	204	-		82.4487	1.81225	0.00123349	0.00770176	UP	18.5906	15.5068	3.23854	6.54998
ENSSSCG00000027667	7	120703258	120890712	20940	+	EML1	511.935	1.81103	6.36e-11	1.58e-09	UP	4.86183	3.63321	1.25524	1.17789
ENSSSCG00000004834	1	142412565	142414242	1678	+	NDN	122.228	1.81041	0.00016584	0.00130795	UP	3.86731	2.27422	0.767754	0.995378
ENSSSCG00000014895	9	13442028	13451561	1128	-		46.5443	1.8101	0.0109172	0.0492185	UP	4.24312	2.57164	0.745539	1.21261
ENSSSCG00000009408	11	20687662	20906766	11918	-	LRCH1	408.066	1.80784	4.33e-10	9.4e-09	UP	3.61236	3.19109	1.08563	0.86577
ENSSSCG00000011577	13	67156796	67200042	9954	+	SLC6A1	373.907	1.80305	6.45e-06	7.11e-05	UP	3.87906	1.87093	1.00759	0.643415
ENSSSCG00000017585	12	26294395	26315600	9873	-	SAMD14	177.787	1.80031	7.15e-05	0.000621318	UP	2.03308	0.981185	0.465817	0.403766
ENSSSCG00000021490	6	64964419	65010378	7056	+	PRDM16	215.304	1.7958	6.78e-06	7.44e-05	UP	2.4808	2.51895	0.931282	0.51201
ENSSSCG00000010493	14	106744138	106793668	1450	-	PDLIM1	4692.03	1.78884	4.28e-17	2.32e-15	UP	159.807	112.043	39.2752	39.7926
ENSSSCG00000035458	14	44247637	44247781	145	+	RF01875	572.491	1.78808	5.64e-07	7.57e-06	UP	213.89	117.739	59.9152	36.2323
ENSSSCG00000017730	12	42493321	42494659	1197	-	CDK5R1	132.421	1.78457	5.67e-05	0.000502344	UP	5.49175	3.79634	1.24185	1.47147
ENSSSCG00000005457	1	251809908	252039847	23185	-		702.747	1.78447	3.89e-13	1.33e-11	UP	6.14656	5.19505	1.75965	1.5476
ENSSSCG00000022246	13	207103418	207115909	11027	-		51.1696	1.78323	0.0107923	0.0488257	UP	0.458507	0.288476	0.143772	0.0740169
ENSSSCG00000004791	1	132702524	132787913	22136	+	RASGRP1	569.486	1.78169	6.46e-10	1.36e-08	UP	4.56329	3.01338	1.13131	1.08337
ENSSSCG00000033062	14	44235398	44235532	135	+	RF01874	221.066	1.77893	7.95e-05	0.00068167	UP	94.1096	43.3314	15.4154	24.9693
ENSSSCG00000010651	14	124760404	125108691	30098	-	ABLIM1	1142.81	1.77874	2.5e-10	5.58e-09	UP	9.19431	6.22708	1.75872	2.7745
ENSSSCG00000000896	5	87671871	87784701	7058	+	NTN4	785.724	1.77603	3.75e-12	1.09e-10	UP	9.54721	8.0953	2.14087	3.04982
ENSSSCG00000012880	2	4233109	4296733	15158	+	CPT1A	697.213	1.77398	9.38e-09	1.67e-07	UP	5.19023	2.88087	1.10384	1.27058
ENSSSCG00000010840	10	11950901	12322359	14552	-	RGS7	1338.1	1.77343	1.73e-13	6.12e-12	UP	23.2458	16.5592	6.21496	5.47639
ENSSSCG00000036083	14	102827559	102961858	42255	+		887.821	1.77318	3.74e-11	9.69e-10	UP	5.59106	3.77858	1.49356	1.25832
ENSSSCG00000010164	14	57424780	57481988	6340	-	MAP3K21	1063.69	1.77302	2.74e-16	1.37e-14	UP	7.35432	6.70026	2.16747	1.96387
ENSSSCG00000031119	18	16498987	16606009	4166	+		322.435	1.76868	9.19e-06	9.77e-05	UP	8.43918	3.79949	1.78112	1.83007
ENSSSCG00000013397	2	45894366	46025116	15827	-	ARNTL	150.665	1.76186	9.68e-06	0.000102373	UP	1.72491	1.58108	0.494066	0.48608
ENSSSCG00000009477	11	50073161	50102814	4651	-	EDNRB	286.368	1.76173	3.55e-06	4.12e-05	UP	3.25258	1.9001	0.610803	0.92064
ENSSSCG00000031744	1	14070069	14091908	1452	+		123.695	1.76133	9.85e-05	0.000825843	UP	3.8598	3.26795	0.841753	1.27579
ENSSSCG00000026506	17	28394827	28679538	33547	-	RALGAPA2	2724.16	1.75899	7.69e-15	3.19e-13	UP	14.9828	10.7626	3.36006	4.30054
ENSSSCG00000037104	14	44249465	44249840	376	+	RF01877	723.335	1.75234	2.63e-08	4.39e-07	UP	104.45	56.2886	21.6121	26.4105
ENSSSCG00000007602	3	5472315	5567876	2434	-	BAIAP2L1	210.717	1.75015	3.9e-05	0.000359451	UP	4.75228	2.47555	1.22144	0.935746
ENSSSCG00000011278	13	25774007	25934767	45200	+	TRAK1	1696.14	1.74957	1.28e-14	5.13e-13	UP	14.405	10.2876	3.57691	3.80726
ENSSSCG00000014095	2	85948934	85949571	594	-	ZBED3	89.8635	1.74945	0.00107352	0.00682778	UP	7.05857	5.57915	1.33467	2.45399
ENSSSCG00000038867	8	130748242	130772930	10960	+	PPM1K	819.316	1.74851	1.04e-10	2.48e-09	UP	7.40283	4.80261	1.75658	1.89665
ENSSSCG00000009489	11	63287195	63560899	5843	+		243.914	1.7483	0.000261735	0.00194805	UP	1.60512	2.47639	0.304636	0.92541
ENSSSCG00000035027	1	9350255	9619672	3117	-	ZDHHC14	79.064	1.74097	0.00153927	0.00935454	UP	1.16263	0.950443	0.381518	0.253311
ENSSSCG00000003729	6	115850775	115904569	6814	+	RNF125	3376.71	1.73605	9.11e-08	1.4e-06	UP	28.9667	19.1473	4.41157	10.2092
ENSSSCG00000011743	13	107754511	107943642	13645	-	MECOM	139.799	1.73263	5.63e-05	0.000499042	UP	1.88478	1.37993	0.435377	0.55354
ENSSSCG00000000950	5	104126952	104163407	5897	+	E2F7	2909.17	1.72987	1.12e-13	4.07e-12	UP	19.7974	21.2489	4.81184	7.67828
ENSSSCG00000026164	11	12203100	12309703	9095	-		88.6207	1.72739	0.000648777	0.00437772	UP	0.933263	1.13319	0.287083	0.340545
ENSSSCG00000001004	7	1987773	2131627	13261	-	SLC22A23	556.7	1.72602	3.49e-09	6.64e-08	UP	4.48063	3.09258	1.26988	1.02833
ENSSSCG00000011610	13	70917438	71009775	19181	+	NUP210	1117.53	1.71727	2.07e-16	1.05e-14	UP	4.60044	5.02853	1.42609	1.51903
ENSSSCG00000008888	8	52152647	52162819	6140	-	NPY1R	276.196	1.7159	3.36e-05	0.000315449	UP	4.78606	2.44418	0.832592	1.38733
ENSSSCG00000004361	1	68289343	68679256	6011	+	GRIK2	87.2711	1.70926	0.00139299	0.00856468	UP	1.46025	0.928018	0.403375	0.330741
ENSSSCG00000017804	12	46709880	46895818	33041	+	ABR	2567.32	1.70922	6.21e-18	3.79e-16	UP	18.6463	15.0844	4.90813	5.46943
ENSSSCG00000015001	9	36286328	36342092	5022	-	SLC35F2	1434.58	1.70757	1.02e-15	4.74e-14	UP	12.8589	10.8284	3.31515	3.98498
ENSSSCG00000009605	14	5743584	5837423	5121	-	GFRA2	119.8	1.7069	0.000890115	0.00579567	UP	0.972624	2.00187	0.505003	0.409641
ENSSSCG00000006153	4	55276621	55282908	3349	-	FABP5	3562.67	1.70566	1.32e-20	1.06e-18	UP	90.2711	79.4452	24.4331	27.9247
ENSSSCG00000016322	15	136370530	136382552	2031	+	ACKR3	880.626	1.70542	2.87e-07	4.07e-06	UP	19.3887	16.5397	7.46538	3.54369
ENSSSCG00000025593	7	25045174	25056863	5549	-		6183.67	1.70283	5.18e-23	5.15e-21	UP	91.5854	83.1364	27.445	26.484
ENSSSCG00000033392	1	73840652	73968754	20859	-	SCML4	69.7377	1.6969	0.00253679	0.01439	UP	0.337681	0.337765	0.0888818	0.12079
ENSSSCG00000005360	1	239118908	239136411	4403	-	IGFBPL1	176.336	1.69576	0.000152438	0.00121074	UP	1.91409	1.40271	0.330106	0.703507
ENSSSCG00000003797	6	144576365	144578816	1700	+	DIRAS3	2383.52	1.69447	1.99e-18	1.29e-16	UP	60.221	55.7653	19.1398	16.8453
ENSSSCG00000011670	13	81970406	82045115	16338	+	PXYLP1	872.437	1.69047	4.01e-13	1.36e-11	UP	9.89762	10.2899	3.44018	2.83957
ENSSSCG00000001074	7	13845942	13901253	16782	+	KDM1B	657.928	1.68761	1.23e-08	2.17e-07	UP	6.79176	4.47303	1.99827	1.50991
ENSSSCG00000006160	4	56952709	57006661	6741	-	STMN2	5854.88	1.68741	6.05e-09	1.1e-07	UP	143.702	67.8163	31.8209	34.189
ENSSSCG00000007212	17	34893005	34916647	1307	+	C20orf96	572.267	1.67895	4.14e-10	9.01e-09	UP	20.4567	15.6746	6.01521	5.3208
ENSSSCG00000012712	X	114255364	114356131	44530	-	MCF2	177.217	1.67857	0.000508258	0.00352625	UP	1.15037	0.587053	0.180359	0.367661
ENSSSCG00000031130	AEMK02000465.1	623396	635805	4746	-	ZBED1	1033.82	1.67247	1.45e-12	4.48e-11	UP	9.39373	8.55917	3.18777	2.46349
ENSSSCG00000007520	17	58998981	59055340	19040	+	GNAS	2179.03	1.67128	3.62e-07	5.04e-06	UP	17.9801	13.3704	6.78075	3.04264
ENSSSCG00000005781	1	145302276	145357760	3868	+	TARSL2	65.6597	1.67092	0.00395925	0.0209673	UP	0.795274	0.603639	0.222043	0.219831
ENSSSCG00000000906	5	88606814	88682326	11767	+	TMCC3	602.857	1.66654	3.62e-12	1.06e-10	UP	4.37484	4.40491	1.37881	1.40185
ENSSSCG00000011486	13	43898117	43914420	876	+	C3orf14	117.804	1.66614	0.000364045	0.00260149	UP	6.49396	4.58561	1.47065	2.04534
ENSSSCG00000003419	6	71773670	71786912	4182	-	MAD2L2	1117.29	1.66612	1.59e-13	5.65e-12	UP	30.612	30.3838	10.7117	8.57878
ENSSSCG00000009896	14	40004565	40123686	9911	+	BICDL1	621.505	1.66227	1.55e-10	3.56e-09	UP	7.71839	8.25635	2.12518	2.95904
ENSSSCG00000008535	3	110111153	110181161	6529	-	CLIP4	442.117	1.66182	8.01e-09	1.44e-07	UP	4.72432	3.48304	1.32639	1.28104
ENSSSCG00000039931	14	44248409	44248493	85	+	RF01876	398.768	1.66009	2.79e-06	3.31e-05	UP	254.071	132.029	61.0141	61.808
ENSSSCG00000021612	6	100498314	100655583	2205	-	ARHGAP28	402.679	1.65945	6.24e-09	1.14e-07	UP	8.36084	6.66083	2.41194	2.36885
ENSSSCG00000008943	8	67706874	68177218	68170	+	SLC4A4	1211.44	1.65944	1.88e-11	5.1e-10	UP	6.90405	4.74887	1.70302	2.00939
ENSSSCG00000012585	X	91323817	91444294	10860	-	DCX	90.223	1.65488	0.00898631	0.0419836	UP	1.55941	0.47487	0.316929	0.332983
ENSSSCG00000039080	3	124170681	124196272	12391	-	TRIB2	1631.95	1.6526	1.54e-10	3.54e-09	UP	13.453	16.7318	5.79567	3.82337
ENSSSCG00000008812	8	37379857	37531026	31394	+		1153.05	1.64865	3.56e-09	6.75e-08	UP	8.862	5.55707	1.92094	2.71366
ENSSSCG00000005087	1	189619855	189624652	2752	-	SIX1	883.861	1.6438	1.62e-12	4.97e-11	UP	14.5387	11.8141	3.96109	4.52431
ENSSSCG00000011527	13	59310665	59639576	2958	+	CNTN4	89.0085	1.64368	0.0075638	0.0363163	UP	1.67386	0.79783	0.234515	0.564653
ENSSSCG00000004075	1	13340248	13442039	4514	+	RGS17	177.096	1.64318	0.000206755	0.00157977	UP	2.11907	1.10125	0.446393	0.592023
ENSSSCG00000001045	7	7650380	7773419	20591	-	ELOVL2	770.226	1.64266	5.09e-08	8.16e-07	UP	7.21474	4.92571	2.35497	1.54058
ENSSSCG00000010165	14	57504091	57799269	23363	+	PCNX2	1903.38	1.64236	1.22e-11	3.34e-10	UP	14.2598	9.49262	3.45152	4.20765
ENSSSCG00000012238	X	34522909	34661005	5362	+		1709.53	1.64026	4.7e-12	1.35e-10	UP	27.4686	22.7323	9.34676	6.79801
ENSSSCG00000009865	14	37583279	37598665	12435	+	TBX3	157.355	1.6401	9.94e-05	0.000833728	UP	1.20228	0.798072	0.34831	0.296664
ENSSSCG00000016237	15	126435579	126711694	56419	-	DOCK10	60.4203	1.63737	0.00700451	0.0339825	UP	0.278319	0.350779	0.0839149	0.119575
ENSSSCG00000025532	6	56187269	56212505	10260	-	CACNG7	155.568	1.63665	0.0104551	0.0475736	UP	2.48035	1.64018	1.12176	0.19643
ENSSSCG00000009748	14	24395886	24722235	30858	+	RIMBP2	112.37	1.63623	0.000270756	0.00200777	UP	0.944962	0.88188	0.301552	0.289277
ENSSSCG00000000704	5	64188187	64200538	11026	-	TAPBPL	1978.54	1.63549	1.19e-17	6.98e-16	UP	21.8989	21.8088	7.36742	6.76484
ENSSSCG00000009007	8	75463374	75645030	30705	-	TMEM131L	1829.19	1.63193	2.75e-12	8.21e-11	UP	9.8585	8.99222	2.4278	3.70715
ENSSSCG00000026360	8	86621139	86675794	3858	+	CLGN	1487.85	1.63109	1.5e-10	3.47e-09	UP	19.2289	12.3514	5.41133	4.8252
ENSSSCG00000016992	16	51541128	51557772	1640	-	NEURL1B	172.281	1.63087	6.01e-05	0.000529199	UP	4.52219	4.0721	1.69194	1.09251
ENSSSCG00000004849	1	144071538	144315152	10836	+	APBA2	543.104	1.62906	1.44e-10	3.35e-09	UP	6.562	5.69997	1.87719	2.1111
ENSSSCG00000004502	1	95951401	96066928	1690	+	RNF165	122.553	1.62412	0.000582323	0.0039821	UP	3.34117	2.5849	1.19232	0.73674
ENSSSCG00000008357	3	76523589	76649647	6158	+	SPRED2	1416.14	1.62282	1.45e-14	5.74e-13	UP	13.4086	11.68	3.69341	4.5075
ENSSSCG00000021359	3	102539223	102562389	5438	+	CDC42EP3	336.209	1.62162	3.56e-06	4.12e-05	UP	5.84178	3.55349	1.7053	1.36007
ENSSSCG00000032827	16	3116189	3364956	13821	-		81.1271	1.61905	0.00256514	0.0145235	UP	0.266777	0.212533	0.0908225	0.0659172
ENSSSCG00000025416	13	32381112	32392976	8649	-	CAMKV	2215.41	1.6185	3.44e-17	1.9e-15	UP	28.1103	29.477	9.93516	8.90165
ENSSSCG00000005235	1	221013400	221218875	45547	-	KANK1	2335.56	1.61385	7.42e-14	2.73e-12	UP	16.0417	11.686	4.42395	4.68526
ENSSSCG00000023328	15	38258493	38410040	3164	-	GPM6A	1462.6	1.61341	7.5e-12	2.11e-10	UP	21.7752	15.9651	5.48116	6.93935
ENSSSCG00000016625	18	28130114	28573158	15646	+	CTTNBP2	466.885	1.61327	1.91e-08	3.28e-07	UP	3.60842	2.84245	0.905629	1.21801
ENSSSCG00000032063	4	1471462	1475578	2180	-	THEM6	171.658	1.60992	7.84e-05	0.00067441	UP	3.34403	3.07493	1.28799	0.821888
ENSSSCG00000040215	3	38047703	38063302	10853	+	TFAP4	1217.1	1.60869	8.85e-14	3.24e-12	UP	8.15038	8.51486	2.41814	3.08474
ENSSSCG00000016873	16	27858105	27933473	5566	+	NIM1K	118.987	1.60864	0.000349689	0.00250881	UP	0.832779	0.911148	0.237392	0.338272
ENSSSCG00000003826	6	152639441	152709209	1830	-	HOOK1	213.582	1.60359	0.000196609	0.00151118	UP	6.03296	3.48468	1.11915	2.04113
ENSSSCG00000004839	1	142803701	142937788	7255	-		311.608	1.60037	2.42e-07	3.45e-06	UP	2.12447	2.56868	0.818952	0.736025
ENSSSCG00000026894	18	46217517	46250307	6357	-	NFE2L3	1570.91	1.5968	2.38e-14	9.24e-13	UP	17.3112	13.9752	4.98689	5.41677
ENSSSCG00000040575	6	63362889	63365398	2108	+	ISG15	117.602	1.59501	0.000443977	0.00311489	UP	2.48874	2.04851	0.846199	0.662681
ENSSSCG00000029227	8	11641064	12038210	7237	-	LDB2	525.178	1.59397	1.11e-09	2.25e-08	UP	8.05962	6.98622	2.66452	2.34259
ENSSSCG00000040166	7	107812613	107913620	14125	+	FLRT2	394.462	1.5931	1.47e-07	2.17e-06	UP	2.49194	1.88931	0.803045	0.655307
ENSSSCG00000037536	14	110793193	110805485	3549	-	SLC25A28	796.231	1.59158	7.57e-12	2.12e-10	UP	9.9024	8.34043	3.08086	3.00344
ENSSSCG00000022993	X	87217483	87292524	22212	+	TBC1D8B	332.02	1.58865	1.18e-06	1.5e-05	UP	2.1436	1.46873	0.645627	0.561017
ENSSSCG00000034632	5	10162644	10169500	1954	-	PDXP	440.851	1.58615	2.3e-09	4.5e-08	UP	9.56421	8.76275	3.05987	3.07722
ENSSSCG00000022331	X	113460199	113530948	2011	-	FGF13	511.358	1.58317	1.11e-09	2.25e-08	UP	9.48171	11.1611	3.33452	3.59403
ENSSSCG00000010172	14	59112899	59169716	4723	+	EGLN1	1932.59	1.58272	2.59e-12	7.77e-11	UP	18.3927	14.8362	4.68604	6.49413
ENSSSCG00000009650	14	9258114	9434099	5499	+	DOCK5	4233.96	1.57922	5.48e-09	1e-07	UP	38.4642	24.0378	8.09158	13.0165
ENSSSCG00000026527	16	29439264	29809748	6320	-	HCN1	148.495	1.57878	0.000120757	0.000985492	UP	1.0568	0.850115	0.282245	0.360381
ENSSSCG00000012633	X	97300471	97356131	7725	+	IL13RA1	1257.81	1.57427	8.53e-09	1.52e-07	UP	15.4838	9.16758	4.34268	3.97031
ENSSSCG00000026499	10	46647161	46722524	11352	+	NMT2	126.646	1.57336	0.000343567	0.00246978	UP	0.919773	0.745607	0.310925	0.251342
ENSSSCG00000008742	8	11083615	11132665	5466	+	CD38	566.498	1.56499	2.22e-05	0.000216827	UP	6.43036	3.34428	2.07689	1.22974
ENSSSCG00000023539	3	127243798	127364454	8683	+	MBOAT2	1510.76	1.5636	1.07e-14	4.37e-13	UP	8.82717	8.41831	2.65607	3.21716
ENSSSCG00000001063	7	12117240	12137926	3058	+		130.376	1.55296	0.000984797	0.00631897	UP	2.12898	1.3136	0.69134	0.486604
ENSSSCG00000021328	X	42946869	42952284	1922	-	PCSK1N	4054.12	1.54787	8.21e-11	1.99e-09	UP	93.8582	76.3636	34.8377	23.4634
ENSSSCG00000038475	6	128004528	128030296	12153	+		770.691	1.54747	1.34e-08	2.34e-07	UP	8.21182	5.40935	2.16267	2.52679
ENSSSCG00000022815	17	30941752	30997872	11706	+	PYGB	3126.62	1.54745	3.94e-13	1.34e-11	UP	22.4716	18.7917	5.97459	8.25376
ENSSSCG00000007249	17	36070838	36201223	9211	-	NOL4L	5547.73	1.54668	1.51e-16	7.72e-15	UP	38.9046	33.8791	11.1937	13.8952
ENSSSCG00000034154	3	42711392	42837651	47839	+	WNK2	753.155	1.53622	8.85e-09	1.58e-07	UP	4.68207	3.45665	1.56921	1.247
ENSSSCG00000016599	18	23019747	23036484	3208	+	GPR37	1403.02	1.53529	6.61e-11	1.64e-09	UP	20.1892	15.034	5.37509	6.86311
ENSSSCG00000004082	1	14151446	14201703	3702	+		307.975	1.52581	2.39e-06	2.87e-05	UP	3.02779	3.65539	1.32061	1.00899
ENSSSCG00000000551	5	46330522	46482280	3717	-	ARNTL2	146.309	1.52565	0.000511072	0.0035417	UP	3.63523	2.37093	0.876836	1.22464
ENSSSCG00000021508	13	77825217	77858545	1693	+	SLC35G2	63.8853	1.52327	0.00947086	0.0437327	UP	1.74229	1.29016	0.48779	0.573998
ENSSSCG00000021397	13	72579311	72622950	4187	-	PODXL2	581.336	1.52279	1.56e-09	3.09e-08	UP	11.4739	9.99171	3.41565	4.10304
ENSSSCG00000032203	4	785029	798563	13467	+	EPPK1	417.483	1.52271	1.66e-07	2.42e-06	UP	1.35956	1.13161	0.370387	0.502865
ENSSSCG00000010512	14	108445900	108624524	16384	-	SLIT1	984.039	1.52207	9.49e-10	1.96e-08	UP	5.67053	3.96607	1.69917	1.67313
ENSSSCG00000008966	8	70857921	70892555	867	+	PARM1	86.3664	1.52106	0.00455471	0.0235661	UP	4.66587	3.33012	1.67642	1.12085
ENSSSCG00000024950	2	28496961	28793008	3660	+		98.8129	1.51803	0.00249968	0.0142062	UP	3.32673	2.71936	1.28504	0.833906
ENSSSCG00000015985	15	81953834	81972718	4215	+	HOXD3	1333.56	1.51752	6.59e-11	1.64e-09	UP	26.9005	19.6873	7.5611	8.81441
ENSSSCG00000034795	2	87210816	87315356	5687	+	SCAMP1	943.131	1.51412	1.58e-08	2.74e-07	UP	7.98018	5.32408	2.54994	2.12528
ENSSSCG00000016491	18	8205725	8256269	1372	+	KIAA1147	132.08	1.51369	0.000986615	0.00632839	UP	4.86805	2.85464	1.34829	1.37232
ENSSSCG00000032715	15	74927130	75261557	13630	+	CERS6	1062.15	1.5135	5.99e-10	1.28e-08	UP	7.1064	5.21805	1.93497	2.41135
ENSSSCG00000031128	2	126528301	126547820	5199	-	PPIC	1444.13	1.51196	1.33e-08	2.32e-07	UP	12.871	9.40214	4.66365	3.16006
ENSSSCG00000021562	18	16807034	17001061	34126	+	PLXNA4	1424.36	1.5105	8.61e-07	1.12e-05	UP	11.2778	5.75888	3.35504	2.64051
ENSSSCG00000013880	2	60057618	60128772	32056	+	UNC13A	1083.62	1.51001	8.79e-07	1.15e-05	UP	6.32129	3.87973	2.1916	1.39431
ENSSSCG00000013901	2	59629766	59633733	1054	-	IFI30	812.91	1.5086	8.94e-06	9.55e-05	UP	34.6624	27.1309	14.6988	7.00137
ENSSSCG00000014919	9	20296583	20488638	1815	-	ME3	260.473	1.50396	5.5e-05	0.000488556	UP	5.83904	5.64371	2.58441	1.47239
ENSSSCG00000032408	14	124017702	124051764	6312	+	CASP7	1074.22	1.49249	6.19e-13	2.04e-11	UP	9.14191	9.45699	3.31477	3.33035
ENSSSCG00000012053	13	199830211	199843260	4327	+	CBR3	806.607	1.49189	1.16e-10	2.74e-09	UP	8.08785	6.806	2.52691	2.80029
ENSSSCG00000037241	10	933790	940311	4540	-	RGS2	289.705	1.49086	0.000236039	0.00177653	UP	2.79377	2.30048	1.2442	0.568565
ENSSSCG00000029687	1	243170765	243190249	8623	-	TMEM246	854.729	1.48682	1.92e-07	2.78e-06	UP	8.71091	6.12639	3.13951	2.16632
ENSSSCG00000008444	3	94351279	94864954	13322	-	PRKCE	789.349	1.48515	2.79e-09	5.38e-08	UP	5.84143	4.32963	1.86155	1.78982
ENSSSCG00000040607	6	8468112	8485223	6569	+	MAF	832.233	1.48471	8.87e-06	9.48e-05	UP	13.3533	8.34139	4.98572	2.76795
ENSSSCG00000039053	3	8889022	8890874	1803	-	VGF	131.489	1.48458	0.00175285	0.0104576	UP	2.94479	2.86848	1.37409	0.707409
ENSSSCG00000009000	8	74932533	74934476	1944	+		136.985	1.48366	0.00087167	0.0056899	UP	2.73121	2.89289	0.730671	1.29658
ENSSSCG00000010640	14	123926034	124018487	71406	-	NRAP	365.156	1.48133	4.43e-06	5.03e-05	UP	1.86978	1.78116	0.492722	0.826005
ENSSSCG00000014119	2	88843020	88961132	6357	-	SERINC5	1149.5	1.4805	4.93e-11	1.26e-09	UP	8.08369	6.3348	2.44228	2.75639
ENSSSCG00000005224	1	217629320	218114862	5134	+	GLIS3	138.546	1.47869	0.00322107	0.0175511	UP	1.42405	0.728637	0.27667	0.502783
ENSSSCG00000006196	4	65439299	65508353	2228	+		296.227	1.47802	4.93e-05	0.000445659	UP	6.72364	3.87636	1.70503	2.12631
ENSSSCG00000001507	7	29663494	29674077	4728	-	TAPBP	2055.4	1.47676	1.03e-13	3.74e-12	UP	28.6061	28.4205	11.1031	9.46688
ENSSSCG00000029598	11	16572302	16658103	8117	-	FAM124A	1040.05	1.47647	8.56e-10	1.78e-08	UP	8.47825	8.95141	2.57094	3.74331
ENSSSCG00000012386	X	55631039	55658303	4098	+	FAM155B	2521.9	1.47542	1.11e-14	4.51e-13	UP	24.6323	24.3833	7.93181	9.81886
ENSSSCG00000005623	1	268372867	268383544	993	-		581.458	1.47096	1.26e-09	2.54e-08	UP	22.9789	23.6145	8.51609	8.37951
ENSSSCG00000024299	9	50508194	50532038	16511	-	SCN3B	643.993	1.47032	0.000103805	0.000864296	UP	6.37768	2.49845	1.50358	1.71865
ENSSSCG00000018052	12	60979919	60994338	687	-	NT5M	229.839	1.46643	1.68e-05	0.000168404	UP	13.0341	13.5581	5.28914	4.37619
ENSSSCG00000031723	9	36376102	36403665	1846	+	RAB39A	149.182	1.45865	0.000885581	0.00577238	UP	3.9719	2.44806	1.01998	1.33251
ENSSSCG00000001233	7	22757794	22767662	1635	-	TRIM26	481.479	1.45564	3.06e-05	0.000289165	UP	12.3194	11.0406	5.67725	2.84178
ENSSSCG00000014316	2	138191863	138224776	2049	+	TGFBI	1029.61	1.45501	1.27e-10	2.98e-09	UP	18.3033	21.5651	6.5776	8.06258
ENSSSCG00000010826	10	10156795	10191317	9412	+	2020-03-02	2782.18	1.45212	4.13e-13	1.39e-11	UP	24.979	21.1879	7.53265	9.45985
ENSSSCG00000004379	1	73549183	73702017	3257	+	SOBP	736.378	1.45133	3.98e-10	8.68e-09	UP	9.39289	8.53318	3.40778	3.17946
ENSSSCG00000027287	17	51672770	51698013	5437	-	TMEM189	2464.33	1.44926	7.08e-13	2.3e-11	UP	28.7421	25.857	8.7522	11.3901
ENSSSCG00000032407	6	47972099	47978430	4497	-	LRFN1	542.827	1.44864	3e-07	4.22e-06	UP	11.1401	7.88037	3.72389	3.27578
ENSSSCG00000036114	13	109495888	109500225	1230	-		4116.53	1.4479	1.64e-09	3.25e-08	UP	139.16	126.041	59.2447	38.0712
ENSSSCG00000008340	3	73157747	73398740	10573	-	ANTXR1	1484.55	1.44474	8.03e-11	1.95e-09	UP	11.5041	9.10952	3.39306	4.23183
ENSSSCG00000011750	13	110087051	110376822	29693	-	PLD1	169.765	1.44172	0.000520844	0.00360527	UP	1.34	0.934263	0.335248	0.508532
ENSSSCG00000037849	X	108755875	108835797	1934	-		204.777	1.44109	5.46e-05	0.000486328	UP	7.7343	6.9235	2.35951	3.07525
ENSSSCG00000035051	12	59424457	59449692	8828	-	ADORA2B	242.37	1.44052	8.69e-05	0.000738391	UP	1.47084	0.999203	0.514813	0.398962
ENSSSCG00000009659	14	10422334	10428386	3030	-	PNMA2	146.432	1.44036	0.000722023	0.00482263	UP	1.53674	2.2869	0.665023	0.751685
ENSSSCG00000010732	14	134002228	134154604	16564	-	FAM53B	2228.1	1.43958	1.12e-14	4.52e-13	UP	15.0293	13.7992	5.40738	5.27406
ENSSSCG00000036679	15	46585602	46910679	46295	-	SORBS2	925.438	1.43783	9.55e-09	1.69e-07	UP	6.7098	4.91442	1.91937	2.4009
ENSSSCG00000038038	3	18677247	18681186	1258	-		146.972	1.43685	0.000327545	0.00237156	UP	4.79	4.45046	1.57551	1.85878
ENSSSCG00000033919	11	11815248	12158848	37593	-	DCLK1	2897.69	1.43683	1.04e-09	2.13e-08	UP	19.4218	12.9933	5.35293	6.70313
ENSSSCG00000001057	7	10119567	10142909	2820	-	MCUR1	874.643	1.43635	2.01e-10	4.55e-09	UP	25.9224	22.206	9.10307	8.77018
ENSSSCG00000006121	4	45826204	45891656	2887	+	PIP4P2	542.362	1.43403	5.41e-07	7.28e-06	UP	8.38539	6.46134	3.14655	2.36675
ENSSSCG00000031660	5	121207	130911	2445	-	MAPK8IP2	3659.89	1.43185	2.13e-10	4.81e-09	UP	60.9674	57.2873	25.9401	17.9724
ENSSSCG00000032029	AEMK02000569.1	100817	99975	9419	-	PPP2R3B	392.893	1.43174	8.34e-07	1.09e-05	UP	2.50384	2.64605	1.0746	0.841737
ENSSSCG00000039271	7	86445710	86514393	11699	-	ST8SIA2	104.115	1.42418	0.00246557	0.0140344	UP	0.777425	0.61901	0.275229	0.24786
ENSSSCG00000010854	10	13769606	13814024	30224	-	TMEM63A	462.61	1.42352	7.9e-08	1.22e-06	UP	2.52506	2.17738	0.88968	0.872691
ENSSSCG00000007373	17	46708885	46737784	8327	+	GDAP1L1	245.984	1.42316	0.00194289	0.0114108	UP	1.82093	1.29463	0.838431	0.321975
ENSSSCG00000007575	3	3618093	3713033	6245	-	RADIL	383.991	1.4211	0.000112422	0.000925816	UP	4.09003	2.17705	1.36043	0.986711
ENSSSCG00000036465	AEMK02000189.1	47534	86620	22453	-		669.837	1.41806	3.92e-05	0.000361044	UP	4.28091	1.99156	1.07482	1.28742
ENSSSCG00000007826	3	21548348	21593670	2709	-		2452.32	1.41796	4.7e-14	1.77e-12	UP	71.606	64.4805	26.38	24.7863
ENSSSCG00000032778	1	15344392	15443349	4131	-	PLEKHG1	391.762	1.4176	0.000185147	0.00143281	UP	5.07479	2.40062	1.5513	1.25707
ENSSSCG00000016850	16	23629867	23767990	40245	-	LIFR	438.045	1.41354	7.24e-06	7.87e-05	UP	2.47111	1.61505	0.84921	0.690756
ENSSSCG00000024261	12	2569782	2580318	16872	-	CBX2	2248.03	1.40738	6.82e-11	1.69e-09	UP	12.4977	13.9821	4.19594	5.86801
ENSSSCG00000006743	4	104665857	104902264	6597	-	SLC22A15	135.362	1.40617	0.00123505	0.00770882	UP	3.28032	2.66193	0.903249	1.35572
ENSSSCG00000008994	8	74311884	74383044	9672	-	RBM46	282.501	1.40581	0.000937858	0.00606725	UP	1.8157	3.55534	1.28742	0.742478
ENSSSCG00000013873	2	60426618	60438177	1865	+	NR2F6	3513.42	1.4026	6.13e-15	2.56e-13	UP	73.206	74.7936	29.3313	26.8998
ENSSSCG00000010199	14	61331108	61359479	3231	+	RET	194.046	1.40177	0.00549919	0.0276122	UP	3.1692	1.55408	0.51119	1.29706
ENSSSCG00000012029	13	192656331	192697540	32095	+	BACH1	4510.24	1.39957	4.63e-11	1.18e-09	UP	30.9985	21.753	9.906	10.192
ENSSSCG00000013388	2	44416097	44614133	32593	-	PDE3B	270.519	1.39892	3.32e-05	0.000311527	UP	1.70434	1.39052	0.669232	0.509012
ENSSSCG00000023462	X	122708422	122713163	1971	+	GPR50	180.937	1.39777	0.000129417	0.00104579	UP	3.54896	3.65575	1.4078	1.34045
ENSSSCG00000034191	2	42452778	43068323	52538	+	SOX6	149.602	1.39718	0.00118066	0.00741283	UP	0.82923	0.537906	0.284636	0.236919
ENSSSCG00000034216	17	62065516	62074520	11161	+	OGFR	3963.05	1.39698	4.7e-08	7.58e-07	UP	39.8241	40.3719	19.1572	11.3078
ENSSSCG00000014173	2	103567602	103661070	9716	+	LNPEP	1008.87	1.3961	1.78e-06	2.2e-05	UP	7.25262	4.95777	1.75172	2.93054
ENSSSCG00000029570	3	132306433	132362841	13200	+	PXDN	12898.4	1.39526	1.76e-15	7.92e-14	UP	77.899	74.4418	31.0441	27.0949
ENSSSCG00000004215	1	35756782	35778966	7312	+	KIAA0408	517.899	1.39513	7.04e-08	1.1e-06	UP	2.81808	2.73998	0.939673	1.18781
ENSSSCG00000009049	8	84567221	84601054	8424	-	USP38	12649.9	1.39334	6.43e-09	1.17e-07	UP	113.811	85.8338	29.3251	47.394
ENSSSCG00000040831	7	78230003	78262161	111	+		82.1587	1.39334	0.00711705	0.0344823	UP	32.2683	25.7847	11.011	11.217
ENSSSCG00000022998	17	47007780	47044047	1399	+	PKIG	433.283	1.39248	2.93e-07	4.14e-06	UP	12.8163	11.4674	4.88767	4.40652
ENSSSCG00000017642	12	34744629	34771158	13372	-	MTMR4	2947.08	1.39109	4.3e-12	1.24e-10	UP	18.8698	14.8716	6.024	6.92138
ENSSSCG00000014157	2	100447904	100457904	7378	+	NR2F1	379.527	1.39031	0.000294886	0.00216102	UP	3.68713	8.1097	2.29397	2.2294
ENSSSCG00000016365	15	139493892	139531799	6081	-	ANKMY1	1923.66	1.38976	1.64e-10	3.76e-09	UP	19.2166	24.8201	7.64307	9.27987
ENSSSCG00000017066	16	68279185	68332901	26044	+	GEMIN5	9449.22	1.38827	2.27e-07	3.26e-06	UP	46.4125	36.7236	10.995	21.1158
ENSSSCG00000009077	8	96961578	97089996	21820	-	HSPA4L	3058.12	1.38623	3.05e-11	8e-10	UP	16.6	13.4717	5.02939	6.55999
ENSSSCG00000002315	7	93643618	93796801	15292	-	SLC8A3	492.267	1.38555	5.15e-05	0.000461768	UP	3.99641	3.68164	1.94158	0.998353
ENSSSCG00000012164	X	17561055	17840498	28156	+	CNKSR2	889.476	1.38425	5.14e-08	8.23e-07	UP	4.64286	3.69129	1.33571	1.88188
ENSSSCG00000021748	5	4467231	4494320	1847	-	PRR5	2781.32	1.38224	4.59e-12	1.32e-10	UP	59.2154	58.6264	25.0386	20.3221
ENSSSCG00000008854	8	43568504	43695862	5529	-	CPE	2647.74	1.38195	8.27e-15	3.42e-13	UP	37.6481	36.6999	14.1046	14.5793
ENSSSCG00000003135	6	53862393	53866763	2674	+	KCNJ14	147.47	1.37817	0.00863987	0.040642	UP	2.11166	2.19703	1.23534	0.420201
ENSSSCG00000040056	5	89714010	89728263	3583	-		1831.72	1.37563	1.61e-09	3.19e-08	UP	23.198	16.7748	7.00674	8.50103
ENSSSCG00000010087	14	50260799	50262550	1206	+	YDJC	260.798	1.37273	0.000103236	0.000861137	UP	7.05804	9.82597	3.69774	2.84543
ENSSSCG00000000034	5	5701532	5718999	3213	+	TTLL12	9075.03	1.37193	2.51e-14	9.73e-13	UP	105.76	114.834	38.2559	47.5984
ENSSSCG00000009148	8	113824511	113946000	30088	+	LEF1	750.352	1.36832	8.95e-08	1.37e-06	UP	6.94516	5.09244	2.44388	2.24047
ENSSSCG00000000936	5	97092947	97151922	7083	+	SLC6A15	3071.83	1.36809	3.59e-08	5.9e-07	UP	18.2613	15.5961	4.90623	8.33911
ENSSSCG00000035025	2	97775485	98002203	17892	+	ADGRV1	2905.36	1.35829	1.99e-06	2.43e-05	UP	8.00167	4.65584	1.91456	3.06702
ENSSSCG00000004586	1	112548258	112677732	8944	-	FAM81A	813.164	1.35344	4.03e-07	5.55e-06	UP	8.67528	7.42586	2.47832	3.8771
ENSSSCG00000021375	X	109039919	109044695	3020	-		147.21	1.35223	0.00153791	0.00935095	UP	2.6017	3.44465	0.958744	1.42626
ENSSSCG00000027806	17	40117360	40171904	7434	-	SAMHD1	7269.09	1.34983	6e-11	1.5e-09	UP	64.2104	46.5254	20.1679	23.5535
ENSSSCG00000012002	13	177369577	177723151	16288	-	ROBO2	354.787	1.34965	0.000100783	0.000843786	UP	3.83936	2.66923	0.965607	1.61075
ENSSSCG00000000135	5	10707354	10718983	1525	-	KCTD17	560.956	1.3482	3.34e-08	5.5e-07	UP	14.0923	14.504	5.6752	5.6156
ENSSSCG00000002014	7	75522793	75532962	4090	+	JPH4	2284.9	1.34113	1.63e-11	4.43e-10	UP	22.7796	20.5944	9.26381	7.92243
ENSSSCG00000000555	5	46935923	47464125	32729	+	ITPR2	1484.03	1.3397	2.19e-07	3.15e-06	UP	7.3426	4.59977	2.15314	2.59623
ENSSSCG00000016778	16	44225682	44345658	19414	+	NLN	2371.2	1.33902	7.5e-08	1.17e-06	UP	25.9377	21.3225	7.12396	11.734
ENSSSCG00000023192	2	98111191	98274747	966	+		191.012	1.33726	0.000796291	0.00525663	UP	8.59348	6.75736	2.29112	3.83531
ENSSSCG00000012689	X	110890257	110908348	14599	+	ZNF75D	2035.36	1.33103	1.16e-12	3.67e-11	UP	13.7012	12.7404	5.03388	5.53905
ENSSSCG00000035762	14	92321929	92382274	3892	-		3493.55	1.33051	1.36e-12	4.24e-11	UP	35.5504	34.0017	12.3577	15.4961
ENSSSCG00000036785	17	5006610	5062479	2747	-		265.877	1.33026	3.81e-05	0.00035277	UP	3.97303	3.52784	1.32277	1.68036
ENSSSCG00000002004	7	75153774	75159030	2801	+		334.281	1.32735	5.56e-06	6.19e-05	UP	4.85925	4.38305	1.72183	1.98406
ENSSSCG00000003226	6	55745861	55778980	3891	+		94.4975	1.3272	0.00591628	0.0294465	UP	1.41895	1.56786	0.552799	0.644547
ENSSSCG00000002292	7	91257325	91304996	4050	+	PLEKHH1	910.227	1.31621	3.41e-08	5.61e-07	UP	8.20923	9.15601	2.97706	4.04908
ENSSSCG00000027660	6	134100934	134680050	15554	-	IFI44L	386.416	1.31514	0.000243004	0.00182213	UP	5.57317	5.12022	2.84156	1.45854
ENSSSCG00000008970	8	71231152	71260889	8862	-	CDKL2	350.456	1.31393	1.01e-05	0.000106647	UP	3.36754	2.6325	1.20826	1.21849
ENSSSCG00000034364	12	59466786	59706556	23522	-		641.78	1.31279	0.000579224	0.00396691	UP	4.89624	3.57617	2.41196	0.991844
ENSSSCG00000002389	7	99910940	99929766	15418	+	VASH1	1670.19	1.31234	4.6e-11	1.18e-09	UP	10.1133	9.87899	3.64645	4.45869
ENSSSCG00000013617	2	70117066	70134348	2077	-	ELAVL3	401.094	1.3119	9.67e-05	0.000813231	UP	9.19056	5.71749	3.45122	2.57332
ENSSSCG00000027325	6	84293649	84300012	1836	+	TRNP1	120.934	1.31003	0.0104228	0.0474742	UP	2.6853	2.39302	1.42136	0.628533
ENSSSCG00000011893	13	140584286	140614159	1602	+		2894.91	1.30961	2.09e-05	0.000206534	UP	174.985	149.688	88.9205	41.8444
ENSSSCG00000040186	5	63779493	63784680	2552	-	C12orf57	1539.95	1.30956	3.7e-11	9.61e-10	UP	24.4047	22.1548	9.63034	9.24608
ENSSSCG00000017279	12	14881893	14959567	3137	+	ERN1	656.357	1.30822	3.84e-06	4.4e-05	UP	9.7119	6.43461	2.90632	3.65927
ENSSSCG00000017604	12	31589410	31644080	10877	+	HLF	825.517	1.30594	2.27e-06	2.75e-05	UP	5.70479	5.04328	1.63939	2.74769
ENSSSCG00000001929	7	60971884	60999864	5504	+	PARP6	210.962	1.30351	0.000236175	0.00177681	UP	3.21169	2.52479	1.20057	1.13586
ENSSSCG00000018034	12	59199979	59209664	1063	+		660.707	1.30343	0.000215914	0.00164213	UP	27.9867	19.9102	13.0517	6.34216
ENSSSCG00000000401	5	21804309	21819656	6955	-	GLS2	482.874	1.30068	4.88e-06	5.5e-05	UP	5.05604	3.61838	1.81805	1.72095
ENSSSCG00000015414	9	102919961	102969690	7109	+	FAM185A	1138.28	1.30003	3.45e-05	0.000322733	UP	9.82593	7.57819	2.31409	4.83334
ENSSSCG00000000552	5	46730210	46736376	943	-	MED21	1123.61	1.29999	5.27e-09	9.67e-08	UP	47.3668	44.3818	20.5275	16.8747
ENSSSCG00000000994	7	1066135	919848	10321	-	GMDS	1761.87	1.2993	5.39e-12	1.54e-10	UP	15.6637	15.0296	6.15073	6.38966
ENSSSCG00000013869	2	60636038	60741901	32152	+	CPAMD8	337.07	1.29834	5.39e-05	0.000480702	UP	2.0865	1.50915	0.631381	0.841221
ENSSSCG00000025618	7	25062771	25072038	2922	-	TAP1	2411.17	1.29685	7.77e-11	1.9e-09	UP	35.2237	28.2939	13.1138	12.8664
ENSSSCG00000005229	1	219175738	219210338	16354	-	VLDLR	857.831	1.29669	4.7e-06	5.31e-05	UP	5.92697	4.35643	2.50578	1.68869
ENSSSCG00000026068	3	126464388	126511208	2082	-	GRHL1	211.318	1.29639	0.000753493	0.00499962	UP	4.52353	3.29202	1.25342	1.95453
ENSSSCG00000023379	2	13353854	13369332	1582	+	UBE2L6	799.698	1.29548	1.33e-07	1.97e-06	UP	20.6698	18.2187	8.87425	7.02574
ENSSSCG00000039283	3	95520879	95525422	2707	-	SIX3	1834.49	1.29533	8.7e-11	2.1e-09	UP	28.1599	23.984	10.9582	10.3882
ENSSSCG00000039658	10	47140774	47223385	15913	+		987.641	1.29338	6.75e-09	1.23e-07	UP	11.1371	9.1649	3.9901	4.34177
ENSSSCG00000000774	5	70183279	70227984	6187	+	USP18	527.581	1.29271	1.43e-06	1.78e-05	UP	11.8095	11.6881	4.03589	5.62697
ENSSSCG00000006325	4	85069603	85094981	1717	-	MGST3	1039.71	1.29261	6.43e-10	1.35e-08	UP	46.4345	45.1509	17.7841	19.828
ENSSSCG00000009040	8	82907994	82988048	11598	-	SMAD1	1303.8	1.29207	9.72e-11	2.33e-09	UP	16.9097	16.1876	6.47793	7.1183
ENSSSCG00000001000	7	2425615	2446259	2364	-	ECI2	4020.63	1.29192	1.57e-13	5.61e-12	UP	68.7426	62.0327	26.3398	27.3621
ENSSSCG00000021767	14	14577044	14597766	7191	+		1432.89	1.28906	2.1e-07	3.03e-06	UP	14.8753	13.3278	4.48337	7.16235
ENSSSCG00000039144	Y	5242057	5375208	9686	-		170.171	1.2859	0.00432596	0.022553	UP	2.08916	1.7083	1.04699	0.512169
ENSSSCG00000022288	5	46490416	46632573	18590	-	STK38L	4596.45	1.28579	6.46e-08	1.02e-06	UP	38.2184	31.8863	11.0329	17.9941
ENSSSCG00000003382	6	67397367	67409973	2535	+	TAS1R1	96.7418	1.28225	0.00687447	0.0334682	UP	1.41293	1.51528	0.599417	0.610955
ENSSSCG00000035634	13	86649586	86869574	9003	-		366.11	1.28024	1.1e-05	0.000115803	UP	3.13044	2.49353	1.13109	1.19794
ENSSSCG00000003812	6	148851184	148913792	6177	-	PGM1	911.308	1.27978	2.31e-06	2.78e-05	UP	16.864	11.5529	6.59319	5.14776
ENSSSCG00000003913	6	165406932	165458086	4911	-	MAST2	3991.02	1.27819	1.71e-12	5.2e-11	UP	30.7052	31.5987	13.6276	12.1695
ENSSSCG00000013114	2	10799676	10814388	2838	+	SLC15A3	134.73	1.27748	0.00822649	0.0390253	UP	1.47738	2.15853	0.977724	0.524325
ENSSSCG00000014420	2	148859418	149045932	38660	-	JAKMIP2	2672.92	1.27439	4.46e-09	8.28e-08	UP	19.158	14.205	6.23002	7.65632
ENSSSCG00000016426	18	4529856	4748247	8593	-	ACTR3B	1403.53	1.27282	1.35e-09	2.71e-08	UP	27.3648	24.191	11.3913	10.0353
ENSSSCG00000003807	6	146990109	147160915	32928	-	DNAJC6	241.714	1.27192	9.62e-05	0.000809499	UP	1.77798	1.71577	0.754579	0.699435
ENSSSCG00000016506	18	10213507	10235900	4294	+	KLRG2	301.203	1.2695	9.45e-05	0.00079746	UP	2.90966	2.46151	0.915449	1.32958
ENSSSCG00000006923	4	127387223	127408729	4904	-	GBP2	284.057	1.26886	0.00187551	0.0110726	UP	5.49296	2.54029	1.4516	1.90642
ENSSSCG00000015326	9	74174220	74210398	9440	+	COL1A2	2675.18	1.26537	1.29e-05	0.000132908	UP	24.5835	13.7327	9.41771	6.54318
ENSSSCG00000021024	5	78526107	78534815	2486	-	ASB8	244.859	1.2653	0.000211102	0.00161026	UP	3.78841	3.74674	1.2889	1.86899
ENSSSCG00000026383	15	108974684	109093525	21322	+	NRP2	2029.79	1.26095	6.83e-06	7.48e-05	UP	12.4473	7.05017	3.43654	4.76182
ENSSSCG00000023434	13	100654765	100750291	726	+	PPM1L	215.049	1.26078	0.00424097	0.0221995	UP	15.7294	6.91631	4.36801	5.145
ENSSSCG00000027855	3	31881891	31882722	832	+	SOCS1	662.862	1.25925	6.89e-08	1.08e-06	UP	29.3755	31.4733	12.3874	13.1765
ENSSSCG00000015937	15	76029282	76051762	9178	+	KLHL23	502.913	1.25873	9.09e-06	9.67e-05	UP	5.48873	4.47534	2.3742	1.80443
ENSSSCG00000038452	1	138619706	139016125	11052	-	ADAMTS17	1196.98	1.25803	1.37e-05	0.0001407	UP	8.0175	5.29013	2.11985	3.49551
ENSSSCG00000009584	14	1005095	995101	26860	-	SEMA4D	3159.55	1.25627	1.09e-10	2.6e-09	UP	27.4478	22.1972	9.81679	11.0935
ENSSSCG00000011497	13	46897427	47160117	34387	-	MAGI1	3850.12	1.25494	1.49e-10	3.46e-09	UP	26.2713	22.2931	9.06213	11.4326
ENSSSCG00000002427	7	110513672	110705002	5877	-	EML5	331.529	1.25155	0.00172663	0.0103163	UP	2.41632	1.88393	1.24218	0.563233
ENSSSCG00000008310	3	69938880	70401539	6761	+	EXOC6B	1372.24	1.2492	4.32e-06	4.92e-05	UP	30.7952	19.42	8.86061	12.4299
ENSSSCG00000009592	14	2588896	2603255	2145	-	NFIL3	1365.97	1.24912	5.63e-09	1.03e-07	UP	27.0218	21.5246	10.087	10.4483
ENSSSCG00000025826	13	146627782	146703127	8009	-	BOC	1432.71	1.24484	3.91e-09	7.34e-08	UP	12.5749	11.739	5.59509	4.70377
ENSSSCG00000006003	4	19593536	19617671	2858	-	MAL2	310.844	1.24262	0.000173615	0.00135808	UP	4.6665	3.61044	2.02267	1.48759
ENSSSCG00000017793	12	45787729	45807140	13851	+	ANKRD13B	1367.57	1.23998	2.38e-09	4.63e-08	UP	10.2966	11.2751	4.15739	5.03721
ENSSSCG00000027689	6	71246876	71253539	3817	-		5283.45	1.23994	2.54e-08	4.26e-07	UP	51.8425	53.4616	17.5075	27.496
ENSSSCG00000009591	14	2398460	2546372	5751	-	AUH	791.821	1.23695	2.83e-08	4.71e-07	UP	19.4049	18.3377	8.11848	7.97757
ENSSSCG00000011516	13	53083645	53152333	8286	-	EIF4E3	335.974	1.23563	0.000204476	0.00156368	UP	5.40556	3.41569	1.75659	2.01335
ENSSSCG00000002310	7	93224130	93226226	2097	-	CCDC177	251.755	1.23432	0.00419241	0.0219898	UP	6.20927	2.92127	1.49649	2.41844
ENSSSCG00000029073	15	309534	456168	9744	+	CACNB4	399.92	1.2343	0.000166745	0.00131171	UP	6.64084	4.17097	2.55005	2.06343
ENSSSCG00000035493	11	2379695	2456664	73785	-	SACS	6294.78	1.23309	8.5e-08	1.31e-06	UP	14.0842	11.5177	4.27523	6.71631
ENSSSCG00000008899	8	55763808	55776466	1124	+	ARL9	98.3677	1.23264	0.0107621	0.0487133	UP	3.52405	3.12711	1.17556	1.67511
ENSSSCG00000015982	15	81924160	81925550	966	+	HOXD9	432.594	1.2297	1.16e-05	0.000120601	UP	17.5359	16.4516	8.1044	6.44457
ENSSSCG00000027455	6	119861844	119926665	9085	-	SLC39A6	2233.37	1.22913	8.57e-10	1.78e-08	UP	22.3294	19.4028	8.00014	9.92587
ENSSSCG00000026169	2	75107529	75120705	4126	+	MFSD12	1064.9	1.22799	7.16e-08	1.12e-06	UP	10.5857	9.00561	3.69081	4.73259
ENSSSCG00000009927	14	41174963	41233331	7766	-	FAM222A	372.272	1.2278	5.42e-05	0.00048365	UP	2.59076	3.02232	0.990862	1.42369
ENSSSCG00000005247	1	222474520	222616964	44409	+		4712.68	1.22671	9.7e-10	1.99e-08	UP	23.8654	17.9146	9.06095	8.87628
ENSSSCG00000012077	13	204847561	204868477	1986	+	MX1	1676.4	1.22499	8.19e-09	1.47e-07	UP	33.2059	30.8075	15.1859	12.294
ENSSSCG00000039487	AEMK02000682.1	1355302	1386137	8956	-	GPSM1	1093.25	1.22495	0.000108002	0.000893488	UP	10.2198	7.48255	4.95779	2.6128
ENSSSCG00000028523	18	48522826	48538790	4389	+	HUS1	5246.97	1.22414	1.18e-10	2.79e-09	UP	65.007	57.6576	23.2169	29.6753
ENSSSCG00000006023	4	27899434	27974660	1947	+	SYBU	277.178	1.22393	0.000320053	0.00232289	UP	6.38464	4.41002	2.46009	2.18363
ENSSSCG00000036466	15	110778756	110789444	3753	-	METTL21A	586.635	1.21842	1.14e-06	1.45e-05	UP	10.4866	9.76098	4.69751	4.04169
ENSSSCG00000022364	5	154899	165121	12921	+	CPT1B	202.935	1.21686	0.00755319	0.036275	UP	1.34951	1.60324	0.895878	0.373833
ENSSSCG00000004178	1	30923524	30957745	7021	+	SLC18B1	740.919	1.2167	8.25e-06	8.87e-05	UP	4.66039	3.33271	1.45852	2.00695
ENSSSCG00000015345	9	77915026	78334082	12952	+	GLCCI1	174.49	1.21659	0.00377069	0.020104	UP	1.58251	1.05821	0.442113	0.703695
ENSSSCG00000021443	1	29625957	29753666	17204	+	SGK1	542.822	1.21568	5.7e-05	0.000504413	UP	6.26356	4.16843	2.54101	1.96595
ENSSSCG00000017747	12	43362342	43474208	15116	-	RAB11FIP4	1135.94	1.21012	7.07e-08	1.1e-06	UP	7.21381	5.81571	2.96657	2.69038
ENSSSCG00000017873	12	49922848	49950849	3618	-	CAMKK1	451.555	1.2094	5.33e-06	5.96e-05	UP	4.97906	4.455	2.12734	1.9725
ENSSSCG00000001597	7	35724106	35915032	3221	-	LRFN2	564.862	1.20301	1.71e-06	2.11e-05	UP	6.74401	6.49285	3.09717	2.67759
ENSSSCG00000034994	12	33396473	33410395	2616	+	AKAP1	2117.5	1.20262	6.53e-10	1.37e-08	UP	31.1368	29.972	11.9581	14.7777
ENSSSCG00000001473	7	25203600	25234855	20379	-	COL11A2	198.7	1.20245	0.0021687	0.0125538	UP	1.27008	0.817882	0.501268	0.410094
ENSSSCG00000007504	17	57783154	57797990	2205	+	RBM38	1382.13	1.19834	8.48e-08	1.31e-06	UP	23.095	24.1839	8.674	12.0921
ENSSSCG00000004404	1	76107530	76180306	8187	-		196.236	1.18887	0.000940885	0.00608249	UP	2.79223	2.46858	1.24742	1.07105
ENSSSCG00000024750	6	28293960	28348184	2097	-	GFOD2	1676.05	1.18518	1.92e-09	3.78e-08	UP	31.9205	28.1951	13.5472	13.019
ENSSSCG00000016652	18	34425836	34465665	3587	-	LRRN3	380.368	1.1845	7.57e-05	0.000654712	UP	4.62268	3.35262	1.75894	1.76942
ENSSSCG00000011746	13	109029856	109059171	15716	+	SKIL	1414.86	1.18406	1.62e-05	0.000163733	UP	7.78627	4.61128	2.39688	3.09835
ENSSSCG00000034711	13	133625754	133654122	4087	+		1831.44	1.18246	2.5e-08	4.2e-07	UP	17.8782	15.8119	6.42557	8.53011
ENSSSCG00000029484	16	30126861	30170480	1660	-	EMB	275.666	1.18229	0.000168774	0.00132537	UP	6.76502	5.71695	2.78592	2.7441
ENSSSCG00000011201	13	5317829	5392984	2127	-	SATB1	1603.55	1.17968	2.06e-08	3.51e-07	UP	28.9047	27.7384	10.8713	14.3203
ENSSSCG00000009741	14	23400580	23418419	3420	-	PUS1	2033.94	1.17939	1.83e-10	4.17e-09	UP	43.5504	43.2123	18.3455	20.1936
ENSSSCG00000040183	9	72518100	72765558	13759	-	CDK6	195.652	1.17812	0.00369693	0.019769	UP	2.00897	1.14046	0.665334	0.735289
ENSSSCG00000028947	3	77740470	77796910	17166	+	PELI1	2425.47	1.17761	2.48e-09	4.8e-08	UP	21.0419	18.4635	7.85888	9.72753
ENSSSCG00000038348	12	27416152	27436781	2705	+	NME1	5627.32	1.1772	7.01e-12	1.98e-10	UP	79.0118	77.1841	35.8418	33.5452
ENSSSCG00000016064	15	96593070	96855745	3625	-	TMEFF2	458.67	1.17705	8.05e-06	8.68e-05	UP	4.56259	4.93813	1.94098	2.28703
ENSSSCG00000015590	9	130541635	130570702	4155	-	FLVCR1	1634.93	1.17342	2.19e-07	3.15e-06	UP	15.9326	13.5954	5.48564	7.71079
ENSSSCG00000032887	4	79378874	79389849	3548	+	EFCAB1	175.065	1.17197	0.00194082	0.0114024	UP	1.78151	1.91764	0.912414	0.736092
ENSSSCG00000037995	X	121769614	121776808	10404	-		438.24	1.17014	9.56e-06	0.000101155	UP	4.35103	4.20398	1.96994	1.85055
ENSSSCG00000013318	2	28696661	28709672	2368	-		15615.7	1.16953	4.9e-09	9.02e-08	UP	232.705	261.558	92.1384	129.475
ENSSSCG00000031538	7	78248732	78262420	2971	-	ANG	1243.34	1.16815	3.04e-07	4.27e-06	UP	35.4911	26.8012	14.3305	13.5195
ENSSSCG00000012637	X	96543962	96744924	27724	-	KLHL13	682.852	1.1668	5.24e-06	5.87e-05	UP	8.3744	6.33973	3.44867	3.1355
ENSSSCG00000001078	7	15532073	15643988	4130	-	MBOAT1	120.904	1.16635	0.0105526	0.0479301	UP	1.21926	0.972637	0.57588	0.404417
ENSSSCG00000004507	1	98510229	98542315	10593	-	SMAD7	246.91	1.16604	0.00677394	0.0330855	UP	1.47335	1.99099	1.06518	0.478237
ENSSSCG00000038128	6	7420683	7604949	10055	+	CDYL2	573.231	1.16468	1.65e-05	0.000165902	UP	4.12615	3.02278	1.66678	1.53737
ENSSSCG00000032578	3	31133299	31141840	5238	-	TNFRSF17	195.638	1.16459	0.00126343	0.00785081	UP	1.26705	1.52899	0.655869	0.597158
ENSSSCG00000036604	9	708819	708947	129	-	RF00334	108.422	1.16346	0.00986699	0.045319	UP	30.2157	32.6964	14.34	13.8893
ENSSSCG00000013505	2	74468739	74485807	6678	-	FSD1	330.142	1.16323	0.000275353	0.00203768	UP	2.85612	2.23442	1.29301	0.988495
ENSSSCG00000011797	13	124363457	124388392	14126	-	TBCCD1	716.582	1.16113	3.44e-06	4e-05	UP	6.18548	6.11532	2.3108	3.23183
ENSSSCG00000000439	5	22816506	22867027	44149	+	KIF5A	493.969	1.16112	5.04e-05	0.000453218	UP	2.66054	2.05589	0.893242	1.23177
ENSSSCG00000040709	1	273037560	273066914	5588	+	CACFD1	1656.73	1.15979	9.77e-09	1.73e-07	UP	11.466	10.711	5.32029	4.64651
ENSSSCG00000002314	7	93475973	93628328	4813	+	SMOC1	1242.9	1.15581	1.99e-08	3.4e-07	UP	13.3893	13.6797	5.59214	6.63638
ENSSSCG00000033030	13	133548020	133561383	1692	-	FBXO45	478.499	1.15507	4.99e-05	0.000449538	UP	12.3402	8.79904	4.49032	5.06135
ENSSSCG00000007650	3	8176937	8209760	3585	+	STAG3	132.718	1.15281	0.00679387	0.033165	UP	1.35173	1.41463	0.515998	0.736966
ENSSSCG00000009868	14	38082010	38204754	10184	+	RBM19	3863.07	1.15082	1.05e-06	1.35e-05	UP	23.98	22.6276	7.99541	13.1992
ENSSSCG00000038631	17	62092917	62115704	3241	-	TCFL5	382.168	1.15021	0.000198495	0.00152309	UP	5.08368	3.71829	2.20153	1.78029
ENSSSCG00000006018	4	22910553	23159822	43181	+	TRPS1	236.372	1.14548	0.00333957	0.0181258	UP	1.48664	0.895922	0.62512	0.455644
ENSSSCG00000021229	16	60255358	60274826	4815	-	MAT2B	1054.07	1.14451	1.22e-07	1.82e-06	UP	15.411	13.1926	6.15464	6.86265
ENSSSCG00000022896	8	4733329	4805890	12018	+	CRMP1	5451.34	1.14238	9.57e-08	1.46e-06	UP	60.3782	55.467	30.5088	22.0811
ENSSSCG00000034491	5	73707025	73826527	15117	-	PRICKLE1	159.651	1.13876	0.00334496	0.0181333	UP	1.48701	1.29081	0.671624	0.596148
ENSSSCG00000024136	9	108799793	108971648	3292	-	AMPH	864.906	1.13645	1.1e-05	0.000115572	UP	11.6675	7.89335	4.34488	4.60318
ENSSSCG00000000910	5	89306250	89587429	13198	-	CRADD	1061.34	1.1323	1.23e-06	1.56e-05	UP	14.084	10.9337	6.06218	5.39984
ENSSSCG00000006303	4	82911577	83069699	34080	-	DCAF6	918.801	1.13141	5.24e-07	7.07e-06	UP	7.29766	6.05572	3.09927	3.02731
ENSSSCG00000009060	8	86879077	87323120	12828	+		571.11	1.13121	3.41e-05	0.000319284	UP	3.5206	2.91986	1.22716	1.73598
ENSSSCG00000015379	9	90423291	90767352	13530	+	DNAH11	1157	1.12987	0.000950376	0.00613289	UP	3.5863	2.77226	0.856956	2.08514
ENSSSCG00000011353	13	31212562	31259749	15957	-	PFKFB4	808.698	1.12776	1.13e-06	1.44e-05	UP	6.09181	5.05197	2.43827	2.69213
ENSSSCG00000016784	16	4105165	4271033	3768	-	ANKH	688.742	1.12689	8.21e-06	8.83e-05	UP	7.1573	6.42313	2.63879	3.62676
ENSSSCG00000032097	5	59807071	59961837	20395	+	DUSP16	1125.21	1.12015	2.01e-05	0.000199097	UP	7.70187	7.17639	4.16448	2.69132
ENSSSCG00000023859	3	63587499	63590405	2635	+	LRRTM1	750.381	1.11914	0.00645063	0.0317032	UP	5.40526	15.6926	3.84864	5.95837
ENSSSCG00000023850	9	76699563	76772365	1178	+	SDHAF3	518.973	1.1185	2.73e-05	0.000261751	UP	18.3686	14.3007	7.12259	8.01738
ENSSSCG00000026886	8	74664953	74848852	4170	+	DCHS2	221.003	1.11627	0.00693995	0.033727	UP	2.42524	1.50517	0.657493	1.17248
ENSSSCG00000011942	13	151428728	151488638	33193	+	CD47	3306.85	1.11473	3.64e-08	5.96e-07	UP	21.1833	16.6793	9.23967	8.31591
ENSSSCG00000005030	1	181698940	181772768	17898	-	NID2	635.622	1.1121	3.12e-05	0.000293896	UP	5.32778	3.82868	1.95975	2.30374
ENSSSCG00000028414	6	78011542	78045913	907	+		3213.51	1.11207	3.74e-06	4.3e-05	UP	218.487	202.583	118.335	76.6995
ENSSSCG00000006970	17	1167980	1637148	43537	-	DLC1	725.396	1.11178	3.54e-06	4.11e-05	UP	3.9764	3.21262	1.61827	1.72754
ENSSSCG00000032980	17	745133	750348	5216	+		172.815	1.11031	0.00382156	0.0203453	UP	1.39358	1.05893	0.531975	0.61132
ENSSSCG00000010092	14	50390410	50492013	57741	-	PI4KA	9207.46	1.1097	9.77e-09	1.73e-07	UP	54.7675	43.2605	20.6599	25.0738
ENSSSCG00000002516	7	121212980	121238132	10374	-	WARS	9036.63	1.10817	4.83e-08	7.77e-07	UP	120.304	86.27	47.0342	49.3
ENSSSCG00000034446	AEMK02000234.1	42271	42986	546	-		169.898	1.10642	0.00818986	0.0388788	UP	12.9271	10.0701	6.59452	4.11582
ENSSSCG00000008496	3	103041221	103096738	11356	+	EIF2AK2	1351.1	1.10319	2.05e-06	2.49e-05	UP	8.61201	6.82069	3.09861	4.13918
ENSSSCG00000036030	4	108650566	108666462	4314	+		1295.73	1.10302	6.78e-07	8.99e-06	UP	11.1256	11.0633	5.78883	4.57563
ENSSSCG00000039783	3	70537981	70543493	312	+		162.78	1.10266	0.00767094	0.0367235	UP	23.4328	15.1281	8.1524	9.92802
ENSSSCG00000007601	3	5411809	5438194	9729	-	TECPR1	2173.19	1.1019	2.16e-07	3.11e-06	UP	28.0603	20.9103	11.1521	11.7897
ENSSSCG00000038494	6	103578544	103728152	27043	+	LPIN2	3580.57	1.10045	3.02e-06	3.56e-05	UP	22.4075	18.8649	7.48503	11.9425
ENSSSCG00000004485	1	92054664	92240829	17972	-	CD109	1710.8	1.10016	4.61e-05	0.000419284	UP	8.39317	5.06615	2.69091	3.63473
ENSSSCG00000017103	16	75312166	75336043	1651	-		764.098	1.09937	4.81e-06	5.43e-05	UP	18.9637	15.2067	8.26328	7.76216
ENSSSCG00000024809	X	6977164	7017734	2178	+	CLCN4	1405.73	1.09863	3.15e-07	4.42e-06	UP	25.0936	22.5587	9.76736	12.6464
ENSSSCG00000038141	2	119758633	119777774	6439	-	TICAM2	984.051	1.09835	0.000212402	0.0016195	UP	13.9475	16.07	4.84577	9.32375
ENSSSCG00000015535	9	121779792	121822826	3389	+	QSOX1	1207.3	1.09739	0.00116676	0.00733823	UP	16.0646	10.2306	8.2071	4.06819
ENSSSCG00000038248	16	65592324	65600566	1023	-	LSM11	179.053	1.09661	0.00284113	0.0157916	UP	6.87893	6.03727	2.84156	3.2357
ENSSSCG00000023495	6	81590951	81598872	3128	+	PITHD1	4188.95	1.0958	3.93e-07	5.44e-06	UP	98.029	95.3658	36.4646	54.826
ENSSSCG00000010277	14	74222678	74267709	3705	+	SLC29A3	464.263	1.09493	3.99e-05	0.000366935	UP	4.95882	4.28262	2.27353	2.07372
ENSSSCG00000010275	14	73800761	73807281	906	-	PCBD1	1057	1.09487	0.00019788	0.00151965	UP	49.278	36.7725	25.267	15.05
ENSSSCG00000034038	AEMK02000189.1	80083	80743	978	+		262.785	1.09464	0.00181842	0.0107742	UP	21.641	15.9103	10.1148	7.53317
ENSSSCG00000028978	3	111887294	111914302	6612	-	CAD	8383.57	1.09414	1.6e-06	1.98e-05	UP	49.0916	44.4219	16.8613	27.3643
ENSSSCG00000031115	2	72528527	72534027	3111	+	CD70	5044.35	1.09258	1.44e-10	3.36e-09	UP	59.7742	59.7513	28.7327	27.586
ENSSSCG00000012001	13	175980910	176479481	22839	+	ROBO1	1691.75	1.09019	5.38e-05	0.000480028	UP	10.3491	6.1627	3.3851	4.42675
ENSSSCG00000004912	1	161754856	161769526	1072	-	SEC11C	1994.5	1.08938	7.63e-09	1.38e-07	UP	72.0327	65.0372	31.2767	33.5125
ENSSSCG00000003875	6	160806629	160854489	10045	+	TTC39A	185.772	1.08796	0.00335929	0.0181783	UP	2.80364	2.15742	1.12586	1.22221
ENSSSCG00000009232	8	134138296	134145219	3079	+	NKX6-1	2905.37	1.08758	3.69e-09	6.97e-08	UP	36.1511	33.3336	17.0905	15.7512
ENSSSCG00000040863	14	92383508	92428742	10714	+	IPMK	548.273	1.08606	0.000193905	0.00149166	UP	3.40738	2.66902	1.68125	1.18893
ENSSSCG00000039399	14	73351092	73360688	3294	-	NODAL	421.532	1.08452	0.00177212	0.0105552	UP	4.53495	4.88557	1.47415	3.01468
ENSSSCG00000016035	15	93611549	93843645	25279	-	COL5A2	737.562	1.08294	0.000114255	0.000939107	UP	4.14548	4.2374	2.42005	1.54422
ENSSSCG00000024060	9	8838356	8840613	1459	-	LIPT2	337.597	1.08264	0.00136395	0.00840898	UP	6.81612	10.2042	3.35086	4.74566
ENSSSCG00000004651	1	122215882	122526981	15172	-	GALK2	418.8	1.0819	0.000166573	0.00131171	UP	3.54251	2.92484	1.32438	1.75298
ENSSSCG00000005446	1	250229171	250368889	5956	-	EPB41L4B	629.432	1.08075	0.000128719	0.00104092	UP	8.50245	5.89769	3.77198	3.06137
ENSSSCG00000004203	1	33195395	33319720	28731	-	L3MBTL3	1188.65	1.08014	2.16e-06	2.62e-05	UP	6.42394	4.92604	2.49646	2.90628
ENSSSCG00000036746	12	39783729	39795069	8476	-	RASL10B	1622.32	1.07933	7.4e-07	9.78e-06	UP	11.0936	10.725	4.35728	6.05028
ENSSSCG00000009794	14	30575109	30646258	7632	-	MLXIP	2117.72	1.07729	7.43e-07	9.8e-06	UP	11.2	9.19113	4.15511	5.5826
ENSSSCG00000024492	13	75905321	76344846	3509	+	EPHB1	419.508	1.07663	5.72e-05	0.000505693	UP	4.20906	4.57192	2.09928	2.0857
ENSSSCG00000012631	X	97493660	97548349	18678	+	LONRF3	509.009	1.07338	0.00114102	0.00719889	UP	3.22489	1.86162	1.00672	1.42957
ENSSSCG00000004435	1	81745957	81880688	4370	+	NT5DC1	847.524	1.07155	0.000261259	0.00194531	UP	10.8072	10.3655	3.54167	6.63591
ENSSSCG00000016342	15	137785761	137787694	1542	-	HES6	895.602	1.0678	6.53e-05	0.00056975	UP	22.2034	20.3683	12.2535	8.09421
ENSSSCG00000011014	10	40053341	40060319	7031	+	BAMBI	696.061	1.06613	5.42e-06	6.04e-05	UP	6.10897	6.2796	2.70329	3.25214
ENSSSCG00000006900	4	124229560	124360027	6854	+	FAM69A	178.554	1.06386	0.00610264	0.0302061	UP	2.35243	1.6269	0.944664	0.970078
ENSSSCG00000016532	18	14092282	14126480	5030	+	WDR91	1408.15	1.06331	5.19e-08	8.3e-07	UP	10.166	10.337	4.75467	5.11367
ENSSSCG00000033115	13	196925707	196950532	2797	+	IFNAR1	412.27	1.0633	0.000166308	0.00131055	UP	6.05639	4.73939	2.61005	2.58405
ENSSSCG00000006127	4	46787470	46903999	14623	+	NBN	1631.08	1.06237	6.48e-05	0.000566893	UP	25.5702	20.666	8.20714	14.1498
ENSSSCG00000006095	4	41802994	41821874	11261	+	CCNE2	375.97	1.06229	0.000831939	0.00546802	UP	4.10186	5.04626	1.72299	2.69378
ENSSSCG00000003268	6	55927308	55939493	8976	-	TSEN34	1510.37	1.06029	6.34e-08	1e-06	UP	11.7424	11.9872	5.87901	5.55466
ENSSSCG00000029275	8	17841844	17961834	8831	-	PPARGC1A	937.736	1.05711	0.00041379	0.00291327	UP	5.99515	4.60992	1.80227	3.34659
ENSSSCG00000010456	14	101410047	101474382	11149	-	PANK1	1359.03	1.0565	8.04e-06	8.67e-05	UP	14.1317	14.678	5.58212	8.38863
ENSSSCG00000039598	1	21801560	21824435	1952	+	ADAT2	580.811	1.0554	1.5e-05	0.000152771	UP	10.3835	11.3698	4.97527	5.554
ENSSSCG00000010860	10	14532767	14565136	11692	+	PSEN2	633.71	1.05057	7.4e-05	0.000641279	UP	4.14684	3.52302	1.5433	2.18855
ENSSSCG00000040349	15	81930961	81935529	3891	+	HOXD8	6484.06	1.04851	4.64e-10	1e-08	UP	59.6503	61.9815	30.0448	29.0491
ENSSSCG00000015557	9	124497909	124692970	10562	-	NMNAT2	1602	1.0468	1.29e-06	1.62e-05	UP	11.9423	10.0312	4.68088	6.03252
ENSSSCG00000015407	9	100185860	100272279	5352	-	GNAI1	2555.53	1.04414	1.2e-07	1.8e-06	UP	18.9868	15.8368	8.86314	8.09702
ENSSSCG00000015841	15	54258681	54275339	16371	+	TEX15	398.353	1.0436	0.00783463	0.0373491	UP	2.4651	1.05103	0.915255	0.797323
ENSSSCG00000004617	1	118993420	119124457	32170	+	FAM214A	1036.1	1.04131	8.25e-05	0.000704755	UP	6.25314	4.10973	2.73312	2.32094
ENSSSCG00000038617	17	63029301	63049707	7979	+	PCMTD2	688.457	1.0405	5.27e-05	0.000471207	UP	6.30447	5.12651	3.0865	2.49146
ENSSSCG00000001065	7	12304036	12721993	9767	-	ATXN1	496.534	1.04014	0.000409318	0.00288628	UP	5.16237	3.73659	2.43787	1.90501
ENSSSCG00000035715	1	184201927	184257345	3038	-	GCH1	502.443	1.03964	0.000138918	0.00111609	UP	6.89364	5.15677	2.83793	3.0588
ENSSSCG00000008190	3	55713532	55760365	2799	-	INPP4A	1489.03	1.03962	1.2e-07	1.8e-06	UP	19.9929	18.7646	8.93393	10.0359
ENSSSCG00000032478	12	23380959	23434795	13404	-	MLLT6	2518.77	1.03889	1.01e-07	1.54e-06	UP	15.111	13.2716	7.35886	6.51147
ENSSSCG00000024385	11	16829673	16970802	7314	-	RNASEH2B	2997.73	1.03646	6.43e-08	1.02e-06	UP	62.2671	58.046	26.1315	32.9462
ENSSSCG00000013079	2	9800577	9863968	13272	-	DAGLA	372.511	1.03513	0.000366341	0.00261377	UP	2.08813	1.63354	0.888742	0.937929
ENSSSCG00000028979	9	10088783	10370855	15616	+	UVRAG	1537.56	1.03417	1.08e-07	1.63e-06	UP	10.691	10.3245	5.26867	5.04328
ENSSSCG00000015432	9	105464484	105733419	27378	-	ATXN7L1	755.186	1.0329	2.88e-05	0.000273922	UP	5.32342	4.11393	2.13336	2.50894
ENSSSCG00000007874	3	28360872	28485842	22836	-		2067.15	1.02604	6.63e-08	1.05e-06	UP	13.0582	11.559	5.81153	6.34847
ENSSSCG00000024388	14	140362124	140367892	2401	-	BNIP3	1327.55	1.02487	0.000128756	0.00104092	UP	49.3806	29.7196	20.3781	18.6593
ENSSSCG00000032364	2	13228315	13230076	1548	-	SELENOH	3613	1.02478	1.26e-06	1.59e-05	UP	80.0715	89.3475	47.4798	36.0179
ENSSSCG00000017274	12	13879941	14015244	1713	+	PITPNC1	309.262	1.02419	0.00492185	0.0250888	UP	15.0621	8.474	6.33654	5.28417
ENSSSCG00000039224	13	30385505	30411850	24766	-	CSPG5	371.492	1.02181	0.000394589	0.00279657	UP	2.0607	2.52386	1.06758	1.20357
ENSSSCG00000007839	3	23887124	23990930	15707	-	EEF2K	1321.61	1.02176	1.05e-06	1.35e-05	UP	7.87471	6.62387	3.64093	3.53544
ENSSSCG00000014387	2	143224084	143270994	2409	-		1157.17	1.02161	1.28e-06	1.62e-05	UP	18.6029	16.2476	8.81706	8.43347
ENSSSCG00000002857	6	42608307	42664722	3051	+		1405.75	1.0212	4.59e-05	0.000417763	UP	20.3373	13.1003	7.88204	8.68939
ENSSSCG00000009638	14	7222755	7254955	10147	+	RHOBTB2	959.22	1.0202	7.45e-06	8.09e-05	UP	9.33062	7.5544	3.91171	4.46568
ENSSSCG00000011580	13	68467860	68520720	7953	+	TSEN2	975.771	1.0186	0.000105534	0.000876675	UP	13.0554	10.8288	4.62664	7.26661
ENSSSCG00000010163	14	57265780	57319289	2970	-	KCNK1	990.242	1.01188	2.8e-06	3.33e-05	UP	11.2582	12.8743	5.92816	6.10429
ENSSSCG00000027790	13	99745467	99786519	3424	-		1596.77	1.01145	3.92e-05	0.000361483	UP	17.3957	16.366	6.46384	10.439
ENSSSCG00000021181	2	2357714	2394851	7920	+	DHCR7	5869.47	1.01077	8.19e-09	1.47e-07	UP	41.4411	37.1276	18.2852	20.9549
ENSSSCG00000013893	2	59771105	59778155	7259	-	ARRDC2	872.833	1.01074	8e-05	0.000685383	UP	7.35482	5.45079	3.51558	2.86259
ENSSSCG00000012050	13	198106257	198205629	4972	-	RCAN1	864.027	1.01039	0.000213137	0.00162305	UP	13.1673	10.4696	6.99378	4.76474
ENSSSCG00000005729	1	272381292	272454198	12726	-	DDX31	2902.44	1.01038	1.49e-07	2.19e-06	UP	16.2552	15.8473	7.05797	8.99485
ENSSSCG00000039421	7	65302897	65325869	1371	+	SPTSSA	1233.4	1.00936	6.07e-05	0.000534321	UP	38.3428	26.7543	17.8297	14.6192
ENSSSCG00000027820	13	147465863	147522836	7488	-	CD200	730.794	1.00856	4.19e-05	0.000383468	UP	7.56801	5.88217	3.14281	3.58453
ENSSSCG00000017743	12	42933445	42980141	6947	+	CRLF3	1141.11	1.00842	2.3e-06	2.78e-05	UP	10.3212	8.68082	4.71467	4.78171
ENSSSCG00000017403	12	20407189	20472993	20025	+	STAT3	2577.91	1.00808	4.26e-07	5.84e-06	UP	13.1589	10.5899	6.0959	5.76653
ENSSSCG00000013883	2	60135445	60185777	22377	-	COLGALT1	3248.72	1.00627	4.77e-08	7.68e-07	UP	17.0596	16.0278	7.51958	9.06465
ENSSSCG00000011495	13	45620368	45789113	16322	-	PRICKLE2	600.956	1.00601	0.000168535	0.00132407	UP	3.06305	2.19239	1.29448	1.33696
ENSSSCG00000004657	1	122725904	122979845	25018	+	CEP152	1550.07	1.00426	6.92e-05	0.00060174	UP	10.6154	8.89779	3.75664	6.06092
ENSSSCG00000038320	3	10211187	10281833	15926	-	POR	2145.88	1.00421	3.61e-08	5.91e-07	UP	19.0855	19.1344	9.48572	9.67107
ENSSSCG00000013927	2	58753361	58828510	15758	-	ARMC6	1803.13	1.00244	5.25e-06	5.87e-05	UP	20.0415	19.6716	8.22806	11.7584
ENSSSCG00000020963	9	108418041	108447172	2520	+	EPDR1	459.067	1.00226	0.00011561	0.000949047	UP	6.66359	6.49573	3.06736	3.54294
ENSSSCG00000008578	3	113876339	113985479	10815	+	ADCY3	1071.95	1.00192	1.6e-06	1.99e-05	UP	5.40209	5.30525	2.50341	2.8768
ENSSSCG00000001913	7	59452117	59461206	2100	+	STOML1	355.242	1.00051	0.00106011	0.00675433	UP	5.66865	6.53956	3.47634	2.64636
ENSSSCG00000029260	8	103047238	103090045	7006	+	NDNF	512.098	-1.00013	0.000243112	0.00182216	DOWN	1.80153	1.9627	3.16747	4.42043
ENSSSCG00000023912	3	9784078	9796760	7580	+	ORAI2	322.839	-1.0021	0.000732568	0.00488585	DOWN	1.35931	1.50847	2.60295	3.17814
ENSSSCG00000015247	9	56947073	57019378	19980	-	ZBTB44	2849.69	-1.00404	2.18e-08	3.69e-07	DOWN	6.29535	6.10371	12.7943	12.1912
ENSSSCG00000014627	9	3321793	3328335	4526	-	SMPD1	164.197	-1.00495	0.00848734	0.0400285	DOWN	0.591207	0.715576	1.36482	1.26813
ENSSSCG00000001209	7	22189821	22208745	3163	-	ZSCAN12	356.103	-1.00619	0.00239572	0.013697	DOWN	1.70526	2.34949	3.23752	4.97334
ENSSSCG00000037376	12	4822319	4862761	4490	+	MXRA7	691.933	-1.00714	1.83e-05	0.000182673	DOWN	2.64188	2.90203	5.83413	5.35668
ENSSSCG00000014625	9	3256897	3285977	21349	+	TRIM3	1040.95	-1.00893	1.93e-05	0.000191328	DOWN	2.66627	2.47954	5.87053	4.51553
ENSSSCG00000030378	3	11252658	11279965	8171	+	LIMK1	1754.55	-1.01178	9.46e-06	0.000100243	DOWN	6.76142	8.37678	17.1597	13.4539
ENSSSCG00000038178	AEMK02000697.1	102899	62329	16734	-	FUT10	1611.34	-1.01258	1.09e-06	1.39e-05	DOWN	6.05941	7.52714	13.3654	14.1994
ENSSSCG00000033616	14	22477516	22502556	10341	-	ZNF10	402.839	-1.01303	0.000243632	0.00182457	DOWN	1.47749	1.69987	3.35487	3.08421
ENSSSCG00000011474	13	40079619	40161872	15738	+	PXK	490.423	-1.014	0.000103017	0.00085971	DOWN	1.87469	2.23388	3.92663	4.41833
ENSSSCG00000024351	18	29426051	29541348	16556	-	MET	353.574	-1.01699	0.00298694	0.0164586	DOWN	1.22514	0.686334	1.96073	1.93097
ENSSSCG00000011933	13	148496547	148578631	6480	-	NECTIN3	1863.3	-1.01898	7.06e-08	1.1e-06	DOWN	9.37025	9.9711	18.6776	20.7564
ENSSSCG00000030337	3	8408413	8419945	18785	+	NYAP1	293.533	-1.01923	0.00197398	0.0115672	DOWN	0.763677	0.594749	1.56079	1.20293
ENSSSCG00000021027	14	59842316	59935021	6124	+	PGBD5	4644.29	-1.01953	5.35e-06	5.98e-05	DOWN	18.9802	27.8007	50.2196	45.0303
ENSSSCG00000022404	2	8892245	8899248	1548	-	SLC3A2	15306.5	-1.02109	6.39e-06	7.05e-05	DOWN	152.167	201.158	416.029	302.719
ENSSSCG00000012277	X	42102211	42106415	1061	+	TIMP1	1689.13	-1.02162	1.36e-05	0.000139304	DOWN	28.9132	27.9694	67.7474	47.9707
ENSSSCG00000012838	2	531840	550709	10954	+	TSPAN4	190.599	-1.02225	0.00580476	0.0289774	DOWN	1.94739	1.84522	3.20031	4.56536
ENSSSCG00000012363	X	52314701	52397381	39417	+	HEPH	701.808	-1.02327	0.000240064	0.00180157	DOWN	2.30688	1.46129	3.9447	3.75433
ENSSSCG00000005785	1	145508659	145697008	8469	+	PCSK6	712.511	-1.02363	1.31e-05	0.00013469	DOWN	2.82873	3.15229	6.38448	5.82656
ENSSSCG00000011263	13	23797154	23832820	18375	+	TTC21A	452.028	-1.02365	0.000339637	0.00244658	DOWN	1.24472	1.00397	1.95612	2.65303
ENSSSCG00000006453	4	92176746	92290570	4426	-	KIRREL1	2531.55	-1.02411	2.27e-05	0.000221132	DOWN	10.9821	9.43326	24.8905	16.6867
ENSSSCG00000006169	4	59387067	59580917	43591	-	ZFHX4	894.647	-1.02457	9.34e-06	9.91e-05	DOWN	1.4901	1.29773	2.5237	3.1898
ENSSSCG00000006179	4	62139475	62458313	48159	+		944.076	-1.0246	1.25e-06	1.58e-05	DOWN	2.79519	2.6419	5.48597	5.63642
ENSSSCG00000003914	6	165824594	165861430	4545	+		25440.9	-1.02514	2.42e-08	4.07e-07	DOWN	140.011	169.812	288.772	346.262
ENSSSCG00000016725	18	48960933	49192446	35215	+		1433.51	-1.02569	3.6e-06	4.17e-05	DOWN	3.21794	3.90797	6.41236	8.20141
ENSSSCG00000036996	13	18762149	18830563	5205	+	TRIM71	1028.76	-1.02937	9.38e-06	9.95e-05	DOWN	7.39444	6.63727	15.9723	12.7639
ENSSSCG00000000975	5	497040	505979	3247	-	PANX2	1552.72	-1.03039	1.57e-07	2.3e-06	DOWN	8.18244	8.83781	16.3894	18.5931
ENSSSCG00000006767	4	106881654	107120035	22779	-	MAGI3	745.979	-1.03083	0.000141172	0.00113269	DOWN	3.06026	1.98558	4.90473	5.47318
ENSSSCG00000033178	7	76085642	76099174	8559	+		869.551	-1.03113	0.000128261	0.0010383	DOWN	4.211	6.30642	9.47653	12.1699
ENSSSCG00000039802	13	19127358	19205001	8583	+	FBXL2	316.084	-1.03137	0.00104107	0.00664662	DOWN	1.50863	1.23936	2.39756	3.26538
ENSSSCG00000038963	X	657621	753759	6373	-		3281.64	-1.03166	1.29e-07	1.91e-06	DOWN	10.61	11.3531	24.5977	20.4587
ENSSSCG00000008584	3	114537226	114636147	3918	-		1060.1	-1.03569	1.1e-05	0.000115693	DOWN	13.4794	14.128	32.1364	24.6198
ENSSSCG00000034418	5	59804349	59831186	4306	-	CREBL2	489.185	-1.03697	4.72e-05	0.000428096	DOWN	2.37377	2.2059	4.41022	5.04799
ENSSSCG00000037334	AEMK02000452.1	3008650	3027042	3877	+	ADSSL1	574.283	-1.03842	0.000116143	0.000951699	DOWN	2.71178	2.53846	6.18572	4.62923
ENSSSCG00000036520	2	112534950	112817478	8405	-	EFNA5	2447.1	-1.03886	1.27e-06	1.6e-05	DOWN	8.72174	11.5861	21.9731	19.9302
ENSSSCG00000013864	2	60929055	60960521	3757	-	TMEM38A	332.233	-1.03888	0.00151503	0.00922108	DOWN	2.33189	2.77868	6.22238	4.29687
ENSSSCG00000017422	12	20871052	20882856	3901	-	FKBP10	12601.2	-1.03936	8.61e-08	1.32e-06	DOWN	51.9954	62.4662	128.728	107.366
ENSSSCG00000025052	17	36556406	36574853	1622	+	BPIFB6	536.693	-1.04007	0.00629055	0.0310336	DOWN	7.8198	3.90059	15.315	8.79963
ENSSSCG00000013715	2	66718077	66853255	29347	+		335.288	-1.04009	0.0012167	0.00761269	DOWN	0.878467	0.689021	1.32063	1.93131
ENSSSCG00000001750	7	46104946	46234276	11188	+	PAQR8	401.153	-1.04033	0.000602436	0.00410105	DOWN	0.999037	1.4166	2.67229	2.31218
ENSSSCG00000025210	2	90437020	90665380	2202	+	ATG10	223.964	-1.04071	0.00173598	0.0103638	DOWN	1.72229	1.88125	3.52533	3.93047
ENSSSCG00000016872	16	27936229	27957227	10894	-	HMGCS1	18145.4	-1.04085	1.93e-08	3.31e-07	DOWN	47.9489	61.1518	110.239	115.542
ENSSSCG00000015908	15	72430726	72512852	28484	-	TTC21B	1619.03	-1.04186	6.26e-08	9.92e-07	DOWN	6.21019	6.1199	13.0484	12.4595
ENSSSCG00000000559	5	47728988	47848475	13562	-	RASSF8	418.337	-1.04287	0.000209708	0.00160031	DOWN	1.1419	1.23956	2.11969	2.82289
ENSSSCG00000015022	9	39306276	39326824	1536	+	LAYN	380.938	-1.04404	0.000747553	0.00496481	DOWN	4.2797	4.49492	7.13997	11.1112
ENSSSCG00000024346	X	56936053	56943134	7839	-	SLC7A3	224.772	-1.04556	0.00335806	0.0181771	DOWN	1.14989	0.792633	2.08579	1.94724
ENSSSCG00000023174	8	104498713	104560640	17683	-	USP53	1010.4	-1.04559	1.11e-06	1.42e-05	DOWN	2.6138	2.88275	5.30807	6.10914
ENSSSCG00000003112	6	53038088	53042777	582	-		516.577	-1.04577	0.00108537	0.00689498	DOWN	11.6931	19.6708	36.2683	28.6462
ENSSSCG00000006873	4	118269143	118375846	11822	+	FRRS1	505.157	-1.0465	0.000316037	0.00229844	DOWN	1.42822	2.0988	3.8778	3.43291
ENSSSCG00000001137	7	20862942	20882693	1208	-	HIST1H1D	1333.08	-1.04781	0.000117865	0.000964062	DOWN	17.2496	21.6977	49.3036	31.2982
ENSSSCG00000006529	4	94661639	94665495	5264	-	SLC50A1	327.768	-1.0488	0.00234327	0.0134439	DOWN	1.80228	2.3363	5.20206	3.3694
ENSSSCG00000000517	5	38578539	38625131	9592	-	CAPS2	530.753	-1.04966	0.000112961	0.000929836	DOWN	3.16807	4.01583	6.55087	8.42199
ENSSSCG00000003478	6	75558681	75605794	11901	+		6006.66	-1.0505	3.34e-06	3.9e-05	DOWN	15.043	20.2255	41.5844	31.6682
ENSSSCG00000028878	6	12369733	12404809	14358	+	BCAR1	2984.72	-1.05063	4.07e-05	0.000373577	DOWN	13.5215	18.6874	39.9715	26.8533
ENSSSCG00000039071	7	23842290	23849100	3071	-		14233.1	-1.0509	1.26e-07	1.88e-06	DOWN	158.756	165.756	382.979	291.07
ENSSSCG00000040698	2	80496106	80505430	1351	-	PRR7	167.966	-1.05144	0.0105305	0.0478445	DOWN	1.65311	2.73176	4.64566	4.47317
ENSSSCG00000023611	7	24089073	24159027	23781	-		528.444	-1.05159	0.000110816	0.00091467	DOWN	0.765632	0.734312	1.77262	1.34578
ENSSSCG00000009364	11	13959865	14154754	10705	+	FREM2	1524.79	-1.05174	1.55e-06	1.93e-05	DOWN	2.20436	2.81433	5.47723	4.97009
ENSSSCG00000025568	6	54448188	54462285	7887	-	TEAD2	921.889	-1.05182	1.33e-05	0.000136629	DOWN	5.43157	6.34482	13.642	10.8457
ENSSSCG00000011471	13	39789703	39938754	44020	+	FLNB	22134.2	-1.05323	5.14e-10	1.1e-08	DOWN	39.8761	41.7744	89.4576	80.6941
ENSSSCG00000011752	13	110586926	110931686	37718	+	FNDC3B	1996.45	-1.05367	2.3e-08	3.89e-07	DOWN	5.24724	4.68148	10.168	10.5574
ENSSSCG00000006730	4	103214939	103376673	8612	-	MAN1A2	7685.84	-1.05662	1.57e-09	3.1e-08	DOWN	16.1763	15.2001	34.5329	30.9993
ENSSSCG00000010765	14	140736708	140898726	18167	+	INPP5A	485.721	-1.059	0.00183717	0.0108746	DOWN	1.25485	1.34231	3.52722	1.88268
ENSSSCG00000010385	14	89607608	89739269	5239	-	VSTM4	191.969	-1.05986	0.00503753	0.0255992	DOWN	1.35426	1.59178	3.55319	2.6026
ENSSSCG00000011307	13	27949670	27955035	4514	+	ZNF501	170.018	-1.06028	0.00526993	0.0266232	DOWN	1.12727	1.40723	2.77731	2.52745
ENSSSCG00000029838	12	18740653	18742350	1698	-	FZD2	4357.49	-1.06066	5.39e-10	1.15e-08	DOWN	44.2852	45.7619	94.975	93.8048
ENSSSCG00000003604	6	88251823	88293468	47216	-	ADGRB2	1578.58	-1.06168	1.6e-05	0.000161972	DOWN	2.57126	3.23238	7.0617	5.07833
ENSSSCG00000004249	1	43392975	43559423	2403	+	CEP85L	280.086	-1.0625	0.00134322	0.00830385	DOWN	2.34103	1.74479	3.72533	4.8781
ENSSSCG00000024285	12	52547741	52573987	14545	-	DLG4	302.873	-1.06297	0.00442666	0.0229684	DOWN	0.848509	1.15824	2.65439	1.53879
ENSSSCG00000016461	18	6861287	6870582	5257	-	ZYX	2157.46	-1.06428	7.24e-06	7.87e-05	DOWN	11.3631	15.8952	31.7104	25.4711
ENSSSCG00000003722	6	112396329	112628946	5120	-	CDH2	18649.6	-1.06591	1.06e-09	2.16e-08	DOWN	58.2122	69.2676	128.436	140.091
ENSSSCG00000039715	3	40141132	40141806	675	-	FAHD1	170.33	-1.06594	0.00683591	0.0333122	DOWN	3.55837	5.2816	9.00458	9.58281
ENSSSCG00000022903	9	103210771	103262902	9030	-	NAPEPLD	209.225	-1.06658	0.00206937	0.0120753	DOWN	0.671106	0.814971	1.5079	1.62037
ENSSSCG00000002877	6	44243314	44357540	15164	+		690.679	-1.06695	6.55e-06	7.21e-05	DOWN	2.06591	2.25099	4.12988	4.97366
ENSSSCG00000008197	3	56750760	56760832	10869	+	SEMA4C	2190.32	-1.06814	1.92e-05	0.000190532	DOWN	8.85177	11.2668	25.1611	17.091
ENSSSCG00000016554	18	18291103	18351202	15415	-	MEST	6274.51	-1.07013	6.29e-06	6.96e-05	DOWN	12.7842	20.7795	34.4702	36.4296
ENSSSCG00000002836	6	33732003	33750098	14375	+	SALL1	1382.18	-1.0705	9.11e-07	1.19e-05	DOWN	3.02119	3.22024	7.26096	5.88985
ENSSSCG00000000379	5	21518070	21534463	9477	+	ESYT1	3056.71	-1.07118	2.99e-08	4.97e-07	DOWN	15.0027	18.1817	35.9091	34.1452
ENSSSCG00000002822	6	29366819	29413697	5554	+	AMFR	3940.39	-1.07153	5.54e-07	7.44e-06	DOWN	16.4974	21.5692	43.8491	36.4366
ENSSSCG00000033369	6	57707241	57724724	3451	-		456.817	-1.07291	0.000142542	0.00114217	DOWN	2.04527	2.57537	4.26913	5.51747
ENSSSCG00000023247	10	48530845	48582917	11570	-	OPTN	1754.85	-1.07312	3.54e-05	0.000329787	DOWN	9.56	9.13022	24.2781	15.0774
ENSSSCG00000011101	10	56078401	56173795	13360	-	ITGB1	8477.45	-1.0736	1.69e-10	3.86e-09	DOWN	36.8098	39.8833	82.0815	80.1386
ENSSSCG00000039562	15	32408854	32475979	8588	-		938.115	-1.07363	4.74e-07	6.44e-06	DOWN	2.78183	2.97055	6.09788	6.07041
ENSSSCG00000032723	9	10981544	11162353	10970	+		3708.67	-1.07701	2.07e-08	3.52e-07	DOWN	10.7414	10.7407	19.8352	25.8321
ENSSSCG00000032170	2	74758979	74775396	3158	+	DAPK3	1319.48	-1.07995	0.000918714	0.00595966	DOWN	6.92525	7.60023	20.9516	9.70278
ENSSSCG00000030065	13	26182185	26196520	6083	+	ZBTB47	769.861	-1.08484	6.12e-05	0.000537951	DOWN	1.90154	2.48874	5.3598	3.97386
ENSSSCG00000031661	5	14720120	14755815	1140	-	C12orf75	557.262	-1.08653	4.85e-05	0.00043882	DOWN	7.65148	9.29369	19.8488	16.2496
ENSSSCG00000039054	13	18994593	19039910	7521	+	CRTAP	3767.84	-1.08731	3.88e-08	6.34e-07	DOWN	9.55704	10.7025	23.6778	19.5149
ENSSSCG00000038639	12	60652148	60729256	24933	+	TOM1L2	717.307	-1.09002	2.1e-05	0.00020764	DOWN	2.19063	2.25093	5.42079	4.05958
ENSSSCG00000004322	1	57437811	57645955	26738	+	ANKRD6	3409.22	-1.09117	1.97e-08	3.36e-07	DOWN	12.4668	15.4742	30.4499	29.3678
ENSSSCG00000039426	13	139847241	139902039	7415	+	FSTL1	30172.9	-1.09158	1.29e-10	3.02e-09	DOWN	125.171	139.443	262.514	305.206
ENSSSCG00000015815	15	48053367	48106860	9509	+	FGFR1	9539.37	-1.09381	4.05e-08	6.61e-07	DOWN	22.8963	30.8067	58.7435	56.4544
ENSSSCG00000003018	6	49542875	49560135	8502	+	LIPE	620.437	-1.09578	7.72e-05	0.000665612	DOWN	2.90677	3.58551	8.0229	5.88393
ENSSSCG00000007897	3	31448340	31448603	264	-	SNN	361.473	-1.09711	0.000102314	0.000855027	DOWN	21.9472	25.2964	48.924	52.684
ENSSSCG00000002425	7	110377096	110449557	6930	-	PTPN21	930.52	-1.09746	7.09e-07	9.38e-06	DOWN	4.63226	4.47282	8.79946	10.8205
ENSSSCG00000006930	4	129357552	129395576	8392	-	SH3GLB1	1613.73	-1.09927	8.53e-07	1.12e-05	DOWN	4.44398	5.51122	11.7109	9.68951
ENSSSCG00000004549	1	107259352	107296524	2038	+	RBPMS2	1074.95	-1.09978	3.94e-07	5.45e-06	DOWN	8.48768	9.68276	20.4228	18.6858
ENSSSCG00000006850	4	111392338	111467795	8900	-	FAM102B	807.667	-1.10058	2.2e-06	2.67e-05	DOWN	2.97267	2.40193	5.79069	5.79893
ENSSSCG00000027197	6	48305847	48314517	7503	-	DYRK1B	746.759	-1.10337	0.00019735	0.00151623	DOWN	4.12621	5.95139	12.9125	8.77194
ENSSSCG00000038948	13	202464370	202484608	4728	+	ETS2	536.641	-1.10574	0.000100531	0.000842073	DOWN	1.85381	2.04439	4.92562	3.48128
ENSSSCG00000011229	13	17533733	17635035	8794	+	STT3B	18360.8	-1.1068	5.5e-11	1.39e-09	DOWN	60.4478	68.3814	132.477	146.72
ENSSSCG00000003465	6	74931820	74962295	11425	+	FBLIM1	835.843	-1.1069	0.000618924	0.00419908	DOWN	4.70183	4.98394	13.8512	6.99224
ENSSSCG00000003153	6	54231121	54232753	931	+	FTL	845.53	-1.10755	1.15e-05	0.000119812	DOWN	14.529	16.6386	38.4617	28.8676
ENSSSCG00000010955	10	29117567	29219508	12250	+	GOLM1	3069.81	-1.10836	3.45e-10	7.58e-09	DOWN	11.602	12.325	25.0637	26.8221
ENSSSCG00000014825	9	7833446	7849774	1634	+	RELT	356.421	-1.11082	0.000217524	0.00165021	DOWN	3.23647	4.2407	8.53119	7.67565
ENSSSCG00000010872	10	16441447	16741750	15052	-	AKT3	1762.57	-1.11119	7.27e-07	9.62e-06	DOWN	5.04014	7.0185	13.0668	13.1162
ENSSSCG00000031023	1	73119759	73124357	1841	-		24920.8	-1.112	4.77e-12	1.37e-10	DOWN	223.637	239.975	492.464	515.3
ENSSSCG00000024396	7	72805630	72961258	20618	+	NOVA1	1360.65	-1.11245	3.21e-06	3.76e-05	DOWN	2.82111	4.08757	7.59703	7.4119
ENSSSCG00000001511	7	29714690	29722010	23823	+	PHF1	519.553	-1.11338	0.00103078	0.00659069	DOWN	1.2092	2.31039	4.21004	3.42565
ENSSSCG00000022869	9	107273674	107337943	13550	+	BCAP29	817.142	-1.11438	1.61e-05	0.000162868	DOWN	2.48164	2.97181	4.85705	7.04719
ENSSSCG00000037450	6	59642046	59665337	12892	+	SSC5D	441.009	-1.1161	3.68e-05	0.000341997	DOWN	1.50002	1.79291	3.68638	3.48182
ENSSSCG00000033766	5	42566351	42576030	5018	-	ETFBKMT	205.027	-1.11693	0.00319399	0.0174252	DOWN	0.541638	0.855552	1.5404	1.50085
ENSSSCG00000014170	2	103255738	103378623	36766	+	CAST	1741.46	-1.11777	7.78e-07	1.02e-05	DOWN	7.18697	5.09589	13.6075	13.1806
ENSSSCG00000032301	10	24956426	24976482	5032	-		157.9	-1.119	0.00834258	0.0395002	DOWN	1.5371	1.26905	3.73537	2.37374
ENSSSCG00000013545	2	72599874	72619450	5954	+	TUBB4A	4055.05	-1.11913	8.84e-09	1.58e-07	DOWN	10.7894	12.4561	27.3464	23.3346
ENSSSCG00000002829	6	30058595	30087031	3733	-	MMP2	4737.86	-1.11941	3.08e-06	3.63e-05	DOWN	16.5879	26.7136	49.0408	45.483
ENSSSCG00000029189	9	3113451	3134365	9831	+	DCHS1	624.012	-1.11957	0.00733035	0.035336	DOWN	1.48949	0.676751	3.22233	1.47655
ENSSSCG00000012926	2	5566608	5587797	3528	+	PC	11025.1	-1.11972	1.55e-07	2.28e-06	DOWN	50.5054	56.126	135.185	97.0091
ENSSSCG00000002276	7	88764471	88833698	39727	+	PLEKHG3	6060.45	-1.12097	2.12e-08	3.61e-07	DOWN	10.6226	12.3785	27.7941	22.3916
ENSSSCG00000016111	15	105644188	105648850	4663	+	FZD7	12928	-1.12141	1.24e-06	1.57e-05	DOWN	41.619	52.8937	121.924	84.0707
ENSSSCG00000002932	6	45709662	45737832	3477	-	ZNF567	506.124	-1.12335	0.000631287	0.00427268	DOWN	1.73305	3.22763	5.03524	5.8343
ENSSSCG00000004233	1	39846155	39868672	5859	-	SMPDL3A	515.304	-1.12377	2.14e-05	0.000209975	DOWN	1.35571	1.64118	2.95996	3.61266
ENSSSCG00000003070	6	50733138	50759459	6305	+		326.254	-1.12471	0.000610781	0.0041485	DOWN	1.13459	1.75691	2.96473	3.37335
ENSSSCG00000017340	12	18337193	18365138	12592	+	DCAKD	633.043	-1.12635	0.000189722	0.00146197	DOWN	2.61111	3.15171	7.76313	4.82833
ENSSSCG00000009668	14	11335595	11378882	14501	-	CLU	947.11	-1.12643	4.58e-05	0.000416677	DOWN	6.60856	4.44571	13.8526	10.3485
ENSSSCG00000039575	2	77619199	77644587	5579	-	PALM	3493.09	-1.1272	1.69e-05	0.000168989	DOWN	14.9299	26.4538	47.1951	43.6309
ENSSSCG00000017526	12	24280940	24292794	1326	-	COPZ2	299.244	-1.12746	0.00102367	0.0065498	DOWN	5.5342	8.03398	16.8689	12.8356
ENSSSCG00000002916	6	45285234	45296717	10797	+	APLP1	1661.86	-1.12853	8.88e-06	9.48e-05	DOWN	5.60528	7.66462	16.8853	12.1901
ENSSSCG00000003449	6	72935778	72960988	885	-	LRRC38	198.48	-1.12937	0.00719074	0.034802	DOWN	2.83305	4.79429	6.41999	10.3972
ENSSSCG00000004811	1	137348249	137384320	594	+	PGPEP1L	130.057	-1.13021	0.00902315	0.0421166	DOWN	3.08591	4.35343	8.56414	7.77095
ENSSSCG00000026412	9	134584201	134796211	13769	+	PLXNA2	9701.89	-1.13057	3.44e-09	6.55e-08	DOWN	23.7553	23.3193	57.5495	45.8234
ENSSSCG00000005524	1	261754203	261857024	7008	+	DAB2IP	1193.72	-1.13179	9.01e-08	1.38e-06	DOWN	5.25538	6.22673	12.1346	13.1698
ENSSSCG00000031518	2	116234587	116257041	6677	-	STARD4	1146.39	-1.13213	3.23e-08	5.34e-07	DOWN	3.02297	2.80127	6.45128	6.38107
ENSSSCG00000006137	4	50386293	50477163	5926	-	WWP1	1855.9	-1.13381	1.4e-09	2.79e-08	DOWN	5.198	5.41863	11.2377	12.1964
ENSSSCG00000004771	1	130845835	130846965	1131	-	CHST14	519.49	-1.13473	0.000183422	0.00142191	DOWN	5.86811	9.70062	16.7648	17.5872
ENSSSCG00000039049	1	27606054	27782750	13148	+	MAP7	1199.99	-1.13506	2.46e-08	4.14e-07	DOWN	5.35049	5.52914	11.2615	12.7827
ENSSSCG00000021208	16	27537884	27590024	4965	-	SELENOP	17648.9	-1.13577	7.45e-09	1.35e-07	DOWN	53.8678	66.4897	144.714	120.708
ENSSSCG00000011872	13	137455333	137586958	9454	+	SEMA5B	7630.78	-1.13625	3.35e-07	4.68e-06	DOWN	25.1235	29.2606	70.3988	49.3689
ENSSSCG00000012920	2	5081416	5087751	6097	+	CORO1B	3713.98	-1.13667	2.19e-09	4.3e-08	DOWN	18.876	21.3909	47.296	41.5932
ENSSSCG00000038801	8	115779839	115861137	10374	-	NPNT	342.513	-1.13768	0.000928837	0.0060175	DOWN	0.799594	1.40061	2.45711	2.40294
ENSSSCG00000012916	2	5160901	5163866	2186	+		1392.17	-1.13866	9.46e-07	1.23e-05	DOWN	10.4865	11.0486	27.2908	20.2408
ENSSSCG00000016217	15	121319915	121327389	13719	+	DNAJB2	726.655	-1.14087	8.37e-07	1.1e-05	DOWN	3.72211	4.19246	8.96643	8.56611
ENSSSCG00000011434	13	34380357	34385595	3815	+		270.356	-1.14088	0.000229057	0.00172973	DOWN	1.9666	2.17276	4.5501	4.62332
ENSSSCG00000031249	13	207493658	207507011	2311	-	PTTG1IP	6425.69	-1.14162	1.24e-09	2.51e-08	DOWN	41.6554	52.233	99.9427	108.463
ENSSSCG00000035595	9	126850577	127341646	49968	+	HMCN1	3452.78	-1.14224	3.48e-07	4.85e-06	DOWN	3.40503	3.48883	6.03585	9.32178
ENSSSCG00000011813	13	127414958	127572844	9245	-	P3H2	498.881	-1.14302	2.85e-05	0.000271329	DOWN	2.15199	2.5855	5.75337	4.74234
ENSSSCG00000025711	3	40092530	40133171	20563	+	MEIOB	673.393	-1.14323	6.87e-05	0.000597835	DOWN	3.56403	4.1531	10.3116	6.75648
ENSSSCG00000024759	6	19312447	19324088	6692	+	CX3CL1	131.462	-1.14426	0.0060038	0.0297902	DOWN	0.579833	0.705475	1.36841	1.48673
ENSSSCG00000022820	3	59187903	59192898	763	-	VAMP8	226.252	-1.14439	0.000737757	0.00491503	DOWN	4.97048	5.0344	9.69779	12.5771
ENSSSCG00000035849	6	167657680	167743729	32518	-	PTPRF	15190.2	-1.14451	1.28e-10	3e-09	DOWN	37.9995	37.7279	90.7885	77.2242
ENSSSCG00000005902	4	321541	325189	1853	+	FOXH1	954.648	-1.1463	8.6e-07	1.12e-05	DOWN	8.33449	9.0236	21.3209	17.2244
ENSSSCG00000006561	4	95729505	95733821	4770	+	SLC39A1	5020.22	-1.14711	1.31e-09	2.63e-08	DOWN	28.2708	34.8879	71.6684	68.8925
ENSSSCG00000012691	X	110928075	110950993	9275	+	ZNF449	486.616	-1.14715	6.86e-06	7.51e-05	DOWN	1.2077	1.10591	2.62101	2.5296
ENSSSCG00000016170	15	117049487	117135873	4903	-	BARD1	700.267	-1.14909	1.12e-05	0.000116701	DOWN	2.05837	2.74975	4.71613	6.02035
ENSSSCG00000033611	6	46170579	46192399	9099	-		543.994	-1.14968	3.41e-05	0.000319284	DOWN	1.32213	1.87825	3.31428	3.82719
ENSSSCG00000016794	16	5908498	6145542	6744	-	MYO10	3655.34	-1.15037	4.31e-09	8.01e-08	DOWN	8.02283	10.204	19.5191	21.182
ENSSSCG00000016568	18	19260228	19441928	19098	-	AHCYL2	1224.33	-1.15215	7.53e-08	1.17e-06	DOWN	4.18753	4.10424	10.0012	8.49645
ENSSSCG00000014287	2	135148993	135152494	5082	-	SHROOM1	385.908	-1.15224	4.86e-05	0.000439776	DOWN	2.23315	2.7478	5.68311	5.43453
ENSSSCG00000040130	11	75263201	75344030	3096	-		134.602	-1.15372	0.00599637	0.0297615	DOWN	2.11048	1.69065	4.58793	3.91104
ENSSSCG00000031267	4	38491243	38587448	4850	+	NIPAL2	217.027	-1.15408	0.000887562	0.00578321	DOWN	0.781954	0.719538	1.84577	1.50901
ENSSSCG00000013018	2	7328355	7346417	9162	+	CDC42BPG	139.841	-1.15492	0.00639164	0.0314474	DOWN	0.456342	0.56009	1.295	0.973462
ENSSSCG00000014014	2	78675973	78730163	22452	+	TBC1D9B	841.742	-1.15531	1.9e-07	2.76e-06	DOWN	1.73592	1.89426	4.16098	3.9619
ENSSSCG00000038715	12	61001321	61045393	7310	+		3848.6	-1.15685	6.59e-06	7.25e-05	DOWN	13.1097	17.1219	41.3011	26.1762
ENSSSCG00000011075	10	50706712	51205621	62086	-	KIAA1217	4776.42	-1.15706	1.39e-09	2.78e-08	DOWN	10.0289	12.5779	25.5514	25.1195
ENSSSCG00000017943	12	52681624	52700955	10282	+	ACAP1	729.905	-1.15784	0.000504775	0.00350746	DOWN	1.50938	1.61872	4.66106	2.3115
ENSSSCG00000003795	6	144242634	144532892	8710	+	WLS	10205.8	-1.15841	1.56e-10	3.59e-09	DOWN	27.8316	30.9414	70.4161	61.2843
ENSSSCG00000004973	1	168353121	168453172	46886	-	UACA	3283.46	-1.15938	1.5e-10	3.48e-09	DOWN	7.16414	7.96008	16.0304	17.9619
ENSSSCG00000028682	6	59366829	59377498	11216	-		859.989	-1.16133	0.000382223	0.00271531	DOWN	3.37546	3.72471	10.6088	5.255
ENSSSCG00000036503	13	75012268	75075286	5359	-	RAB6B	2647.29	-1.16262	9.4e-09	1.67e-07	DOWN	7.33239	9.18233	19.3119	17.8219
ENSSSCG00000015285	9	65279495	65352945	3088	-	LRRN2	424.903	-1.16304	0.00119637	0.00750104	DOWN	1.7535	2.84558	6.40765	3.89435
ENSSSCG00000005689	1	270050033	270131332	3570	-	FNBP1	1261.2	-1.16325	1.65e-07	2.41e-06	DOWN	11.2905	11.9712	28.9678	23.2956
ENSSSCG00000040706	2	80480859	80496873	13353	+	DBN1	6159.65	-1.16633	1.97e-08	3.36e-07	DOWN	18.946	25.5025	53.1287	47.0495
ENSSSCG00000015196	9	51879224	51919239	4838	-	SIAE	205.382	-1.16735	0.004915	0.0250609	DOWN	1.34349	0.965623	3.29885	1.89544
ENSSSCG00000015256	9	60629265	60738924	5069	+	JAM3	4022	-1.16902	6.9e-10	1.45e-08	DOWN	18.3264	22.542	46.337	46.0336
ENSSSCG00000028322	9	64031841	64038694	4325	+	BTG2	4683.49	-1.16902	5.42e-07	7.28e-06	DOWN	18.1854	17.9081	49.0341	32.2218
ENSSSCG00000020725	5	21474625	21496279	18082	+		1909.25	-1.17013	4.54e-10	9.82e-09	DOWN	4.83168	5.13214	10.7678	11.7876
ENSSSCG00000033171	5	421754	429534	7316	+	MAPK11	278.142	-1.17098	0.000363441	0.0025982	DOWN	1.18071	1.33863	3.22603	2.46183
ENSSSCG00000039337	3	26404370	26409336	4967	+	ITPRIPL2	197.53	-1.17235	0.00171176	0.0102361	DOWN	0.555683	0.768299	1.62273	1.36953
ENSSSCG00000031141	9	135115078	135450811	31989	+	ABCA13	116.255	-1.1732	0.00934678	0.0433144	DOWN	0.133803	0.152024	0.265885	0.383469
ENSSSCG00000016802	16	12094710	12277315	3615	-	CDH10	383.042	-1.17338	0.000178993	0.00139412	DOWN	1.38714	2.13906	4.02063	3.96507
ENSSSCG00000033355	14	6416258	6428364	6691	-	LGI3	1036.26	-1.17419	5.67e-06	6.3e-05	DOWN	2.25776	2.89297	4.71972	7.00313
ENSSSCG00000027161	1	222038286	222379213	7779	+	PIP5K1B	439.031	-1.17448	1.56e-05	0.000157816	DOWN	2.46273	2.13569	4.70415	5.75022
ENSSSCG00000040461	2	2018910	2022082	6734	-		156.633	-1.17647	0.00201681	0.0117952	DOWN	0.979412	0.986789	2.18473	2.28392
ENSSSCG00000017761	12	44801267	44807339	1426	-	UNC119	834.61	-1.17752	9.89e-06	0.000104345	DOWN	8.59911	10.8277	25.5277	18.5062
ENSSSCG00000003554	6	83246934	83260993	1725	+		2015.74	-1.1783	6.08e-10	1.29e-08	DOWN	18.5166	20.2596	45.174	42.9906
ENSSSCG00000039185	15	31159217	31295897	18428	-	EPB41L5	4209.14	-1.17885	5.06e-11	1.28e-09	DOWN	9.86794	11.0734	22.3375	25.3766
ENSSSCG00000006171	4	60946848	60998520	4680	-	CRISPLD1	559.642	-1.17897	9.26e-06	9.84e-05	DOWN	1.68825	2.27994	4.50323	4.52277
ENSSSCG00000026254	X	123084509	123091330	3610	+	PRRG3	129.224	-1.17905	0.00556008	0.0278789	DOWN	1.76581	2.31933	4.68755	4.59859
ENSSSCG00000009245	8	135507176	135635371	9536	+	SCD5	292.599	-1.18048	0.00209665	0.0122188	DOWN	0.99047	0.755175	2.56435	1.39479
ENSSSCG00000031750	8	53704913	53706274	165	+	APELA	236.085	-1.18246	0.00113498	0.00716579	DOWN	21.9632	25.4105	64.2644	43.4355
ENSSSCG00000023441	9	66019469	66025919	1273	-	KLHDC8A	169.173	-1.18467	0.00469501	0.024157	DOWN	2.18472	2.20887	6.25371	3.74532
ENSSSCG00000036612	AEMK02000452.1	1806065	1820339	4777	+	TNFAIP2	643.568	-1.18858	3.4e-06	3.97e-05	DOWN	1.98917	2.45964	5.48362	4.69157
ENSSSCG00000003204	6	54973731	55030923	14149	-	VRK3	192.87	-1.18865	0.00110743	0.00701139	DOWN	0.85785	1.1074	2.32312	2.17316
ENSSSCG00000012104	X	6296133	6448276	10127	+		958.607	-1.19144	8.97e-06	9.57e-05	DOWN	2.51013	3.41972	7.83994	5.73176
ENSSSCG00000000435	5	22873334	22881570	13708	+	ARHGEF25	1370.22	-1.19156	1.25e-06	1.58e-05	DOWN	6.10357	5.86898	16.2233	11.1717
ENSSSCG00000010281	14	74734188	74858240	13224	-	PSAP	18794.4	-1.19226	4.77e-10	1.03e-08	DOWN	105.92	121.72	287.464	234.44
ENSSSCG00000032826	2	145705987	145981768	5524	+	KCTD16	696.528	-1.19332	4.3e-07	5.88e-06	DOWN	4.36578	3.66443	9.15723	9.31132
ENSSSCG00000001963	7	65805487	65833573	3283	+	EGLN3	6796.34	-1.19394	4.92e-08	7.89e-07	DOWN	35.445	32.7382	91.8648	64.3899
ENSSSCG00000036608	2	66718077	66901663	5205	+		154.81	-1.19473	0.00523018	0.0264667	DOWN	1.6766	1.02556	2.6812	3.56039
ENSSSCG00000017578	12	26235324	26271561	21933	+	ITGA3	641.162	-1.19852	9.37e-05	0.000791953	DOWN	0.969887	1.74003	3.04124	3.20979
ENSSSCG00000038215	13	2260454	2402195	24728	-		595.005	-1.20029	0.000354021	0.00253788	DOWN	1.27216	1.28573	3.88523	1.98874
ENSSSCG00000025335	7	22173468	22181176	3216	-	ZSCAN31	416.371	-1.20144	6.36e-05	0.000556638	DOWN	1.76888	2.48252	4.33457	5.50516
ENSSSCG00000014016	2	78752771	78784256	6259	-	SQSTM1	3771.54	-1.20173	3.2e-07	4.48e-06	DOWN	24.7948	31.8801	76.2954	54.337
ENSSSCG00000016123	15	108292658	108910660	4885	+	PARD3B	320.863	-1.2019	0.00017964	0.00139796	DOWN	1.28529	0.868566	2.36675	2.6234
ENSSSCG00000013012	2	7141707	7158868	4964	-	SNX15	134.772	-1.20339	0.0105122	0.0477735	DOWN	0.533123	1.00077	1.49994	2.05261
ENSSSCG00000005510	1	260899452	260920110	12062	-	PHF19	277.445	-1.20629	0.000241471	0.00181138	DOWN	1.09373	1.04856	2.8372	2.12104
ENSSSCG00000034785	2	79608218	79608927	678	+		706.567	-1.20914	1.19e-06	1.51e-05	DOWN	18.3968	15.6636	43.2646	35.7877
ENSSSCG00000017938	12	52635098	52641651	2142	-	YBX2	175.763	-1.20966	0.00124197	0.00774667	DOWN	1.42626	1.25414	3.37733	2.84967
ENSSSCG00000005221	1	217300959	217352499	5000	+	SPATA6L	181.219	-1.21051	0.000848689	0.00555665	DOWN	1.06154	1.09994	2.62914	2.39485
ENSSSCG00000009705	14	16717175	16838620	10924	-	GALNT7	11918.5	-1.21109	2.45e-13	8.5e-12	DOWN	43.0104	46.974	104.315	105.116
ENSSSCG00000037559	6	157749921	157812999	17318	-	ACOT11	780.578	-1.21255	2.46e-06	2.94e-05	DOWN	1.94928	2.34392	5.65582	4.31929
ENSSSCG00000017902	12	51932321	51953585	29552	+	CAMTA2	1403.09	-1.21301	1e-06	1.3e-05	DOWN	3.82072	4.19242	11.0438	7.56411
ENSSSCG00000036076	7	23873287	23874733	447	+	SAPCD1	140.297	-1.21501	0.0082272	0.0390253	DOWN	3.72366	6.51525	13.6714	10.1227
ENSSSCG00000005506	1	260661661	260756866	7023	-	MEGF9	2610.33	-1.21504	8.86e-12	2.47e-10	DOWN	6.12609	5.99145	13.645	14.65
ENSSSCG00000002392	7	100120139	100122489	4605	-	IRF2BPL	1843.69	-1.21536	1.78e-07	2.59e-06	DOWN	12.1292	13.7819	34.9704	25.3264
ENSSSCG00000005971	4	14719854	14722269	1440	-	ZNF572	261.293	-1.2154	0.000238381	0.00179039	DOWN	2.77998	3.13827	5.84961	7.99271
ENSSSCG00000022370	2	72577586	72582678	3314	-	TNFSF9	626.408	-1.21603	3.94e-05	0.000362628	DOWN	3.13433	3.02274	8.82145	5.49814
ENSSSCG00000006533	4	94736635	94751928	16440	-	ADAM15	984.035	-1.21762	5.08e-06	5.69e-05	DOWN	3.35959	4.17452	10.3947	7.15635
ENSSSCG00000017391	12	20162173	20170602	2370	+	PLEKHH3	196.637	-1.21893	0.00289143	0.0160201	DOWN	0.99568	1.70553	3.56813	2.72928
ENSSSCG00000036033	13	10900718	11360024	61442	-	THRB	224.761	-1.21937	0.00277678	0.0155131	DOWN	0.416986	0.723803	1.0347	1.64216
ENSSSCG00000034692	15	135003076	135106622	14811	+	SH3BP4	5349.35	-1.222	5.74e-07	7.7e-06	DOWN	14.1947	13.6449	40.1339	24.847
ENSSSCG00000007770	3	17490525	17497063	2188	-	ORAI3	218.071	-1.22221	0.00793859	0.0377751	DOWN	2.28219	0.952383	4.54432	3.0257
ENSSSCG00000009730	14	22593642	22608916	2642	-	ZNF26	124.834	-1.22277	0.00743428	0.0357608	DOWN	0.66988	0.864748	2.13802	1.44829
ENSSSCG00000003644	6	93980635	93988573	3100	-	FHL3	871.471	-1.22292	1.2e-05	0.000124753	DOWN	6.70778	9.79361	22.1697	16.4324
ENSSSCG00000010853	10	13757489	13773073	1645	+	EPHX1	543.481	-1.22404	5.21e-07	7.03e-06	DOWN	5.36659	5.357	12.5907	12.5903
ENSSSCG00000025106	3	57799029	57823413	7893	-		709.638	-1.22501	6.77e-08	1.06e-06	DOWN	1.49484	1.42183	3.41505	3.43964
ENSSSCG00000020744	12	19336303	19349734	4184	+	DUSP3	345.38	-1.22518	0.000122903	0.0010003	DOWN	1.27906	1.39812	3.69491	2.57664
ENSSSCG00000022634	2	66480292	66540349	14970	-		460.104	-1.2259	2.13e-05	0.000209975	DOWN	2.15629	2.44561	4.41935	6.43122
ENSSSCG00000022322	3	45161122	45201186	2906	-	BCL2L11	369.679	-1.22644	1.21e-05	0.000125981	DOWN	3.0099	3.30867	7.66187	7.1878
ENSSSCG00000017866	12	49753180	49759029	2321	-	TAX1BP3	1683.85	-1.22666	1.17e-07	1.75e-06	DOWN	11.4651	12.0501	31.9941	23.1588
ENSSSCG00000032709	9	82225272	82230694	4274	+		1510.44	-1.22783	5.72e-05	0.000505693	DOWN	3.90921	7.53656	15.2568	11.6243
ENSSSCG00000005627	1	268355035	268365598	2977	-	AK1	161.02	-1.22787	0.0047594	0.0244051	DOWN	0.927207	1.51624	3.34043	2.3885
ENSSSCG00000009348	11	9520436	9583815	6390	-	STARD13	147.824	-1.22961	0.00231209	0.0132903	DOWN	0.752008	0.732459	1.94795	1.54574
ENSSSCG00000023666	14	15014140	15035086	15041	-	CTSB	8080.42	-1.23044	3.09e-07	4.35e-06	DOWN	45.8499	57.3912	146.379	96.1895
ENSSSCG00000016684	18	42924617	42987924	20771	+	SCRN1	1497.58	-1.23425	5.24e-10	1.12e-08	DOWN	3.93895	3.91138	8.52363	10.0685
ENSSSCG00000016175	15	118208684	118273707	2867	-	MREG	1409.64	-1.23584	4e-07	5.52e-06	DOWN	6.52583	9.34367	16.6491	20.9939
ENSSSCG00000025821	13	205246716	205313865	6493	-	C2CD2	423.314	-1.23609	0.000119713	0.000978296	DOWN	0.928049	1.17546	2.99653	1.96436
ENSSSCG00000029365	14	40329564	40356788	13353	-	MSI1	4590.03	-1.23691	1.33e-07	1.97e-06	DOWN	11.0061	15.7016	35.5604	27.5735
ENSSSCG00000015277	9	64731740	64779300	2643	+	SOX13	1838.99	-1.24085	1.32e-06	1.66e-05	DOWN	8.64136	13.7547	28.7087	24.4163
ENSSSCG00000028827	2	46839485	47028078	6681	-	PARVA	2317	-1.24148	4.07e-11	1.04e-09	DOWN	9.90198	11.2231	25.2006	24.9999
ENSSSCG00000026177	9	92481534	92528207	8965	+	SLC25A40	1034.25	-1.24161	2.51e-09	4.86e-08	DOWN	2.82814	2.77034	6.74553	6.55889
ENSSSCG00000039373	2	126349942	126508068	6328	+	SNX24	1039.49	-1.24164	5.14e-08	8.23e-07	DOWN	6.72405	8.2712	18.7745	16.8243
ENSSSCG00000035653	9	6291928	6319271	13223	-	PGAP2	1694.73	-1.24193	3.23e-08	5.34e-07	DOWN	4.28742	5.04444	12.4206	9.71383
ENSSSCG00000013393	2	44968385	45300189	8732	-	SPON1	3321.25	-1.24406	2.36e-11	6.31e-10	DOWN	9.10365	10.1812	21.0455	24.9429
ENSSSCG00000024290	4	42305773	42311344	900	+		111.871	-1.2446	0.00675743	0.0330227	DOWN	1.70895	2.28745	5.17519	4.31901
ENSSSCG00000011857	13	134596155	134653434	4432	+	LMLN	201.779	-1.24511	0.000477373	0.00332984	DOWN	1.21554	1.33019	2.63176	3.44442
ENSSSCG00000022247	10	59681505	60077310	9329	-	PROSER2	888.639	-1.24526	1.23e-07	1.84e-06	DOWN	3.80547	4.57884	10.6909	9.25758
ENSSSCG00000029413	3	113502333	113609129	16404	+	DNMT3A	1777.92	-1.24559	1.27e-08	2.23e-07	DOWN	7.53942	8.36174	21.2126	16.6005
ENSSSCG00000026466	17	13848729	14012459	29617	-	SLC23A2	12312.4	-1.24675	5.16e-09	9.5e-08	DOWN	23.3203	29.2583	51.9757	73.8919
ENSSSCG00000031774	6	62388324	62486808	21375	-		481.796	-1.24708	4.88e-06	5.5e-05	DOWN	1.9788	1.99071	4.00941	5.48605
ENSSSCG00000021184	4	46886968	46912296	2884	-	OSGIN2	467.912	-1.24962	3.73e-06	4.3e-05	DOWN	2.89301	2.30691	5.79568	6.65486
ENSSSCG00000016822	16	20005933	20023736	1808	-	AMACR	110.95	-1.25011	0.00466183	0.0240136	DOWN	0.96723	0.999804	2.30209	2.4019
ENSSSCG00000039835	X	84109452	84117880	1545	-		893.265	-1.25071	8.79e-08	1.35e-06	DOWN	8.12771	10.4	22.3	21.9947
ENSSSCG00000012667	X	107674208	107691098	23323	-	IGSF1	164.319	-1.25073	0.000907409	0.00589555	DOWN	0.548272	0.481394	1.23446	1.22993
ENSSSCG00000028983	8	29370681	29590571	22164	+	TBC1D1	4511.64	-1.25105	1.53e-10	3.52e-09	DOWN	14.192	12.1212	34.0735	28.7759
ENSSSCG00000011404	13	32793565	32800793	8635	-	HYAL1	123.922	-1.25418	0.00391914	0.0207975	DOWN	0.480993	0.364246	0.930311	1.10147
ENSSSCG00000037710	6	55009662	55023142	14869	+	ZNF473	175.222	-1.25462	0.00124866	0.00777549	DOWN	0.589495	0.505955	1.50591	1.11704
ENSSSCG00000008991	8	73503709	73958731	47387	+	FRAS1	7549.86	-1.25503	1.01e-11	2.78e-10	DOWN	8.88191	7.88459	17.8827	22.4254
ENSSSCG00000024621	13	6985162	7099756	6100	+	KAT2B	691.395	-1.25564	3.23e-06	3.78e-05	DOWN	1.91351	1.70804	5.06869	3.59936
ENSSSCG00000037621	6	89079276	89085655	3000	+	KIAA1522	594.699	-1.25666	2.05e-06	2.49e-05	DOWN	3.343	2.98764	8.55557	6.62024
ENSSSCG00000006737	4	104117243	104164244	3555	+	IGSF3	317.625	-1.25863	3.48e-05	0.000325584	DOWN	1.56464	1.28532	3.62388	3.22901
ENSSSCG00000026729	8	135687748	135765936	10390	+	TMEM150C	1222.11	-1.25928	4.21e-08	6.84e-07	DOWN	5.10698	5.98549	14.7639	11.8708
ENSSSCG00000002254	7	83076122	83090535	9028	-	NR2F2	2984.04	-1.26009	1.1e-07	1.66e-06	DOWN	11.1111	12.7737	34.169	23.1267
ENSSSCG00000012583	X	89760861	89838103	15649	-	ACSL4	3870.36	-1.26231	4.05e-11	1.04e-09	DOWN	10.2247	12.7354	27.1154	28.27
ENSSSCG00000035230	6	915274	967107	14412	+	PIEZO1	2443.38	-1.26306	1.21e-07	1.8e-06	DOWN	5.92908	4.18165	13.639	10.6961
ENSSSCG00000009666	14	11216651	11293411	12625	+	EPHX2	800.671	-1.26457	9.25e-08	1.41e-06	DOWN	2.71698	3.43763	7.3788	7.48018
ENSSSCG00000007901	3	32172214	32230780	47601	-	CIITA	125.014	-1.26505	0.00259161	0.0146638	DOWN	0.228681	0.216312	0.528559	0.547081
ENSSSCG00000021069	7	22003043	22055233	15574	+		700.73	-1.26763	1.97e-07	2.85e-06	DOWN	2.80641	2.8121	5.89163	7.73758
ENSSSCG00000040546	14	40229755	40239952	1662	-	PXN	1527.74	-1.26858	2.46e-07	3.51e-06	DOWN	12.1827	17.0094	39.2939	31.2451
ENSSSCG00000024578	9	45902050	45950115	16545	+	PHLDB1	3156.24	-1.27197	3.31e-10	7.28e-09	DOWN	7.67287	7.09434	19.8725	15.8988
ENSSSCG00000017475	12	22045270	22085757	15888	-	RARA	648.842	-1.27312	4.68e-05	0.000425172	DOWN	1.411	2.47927	5.20556	4.22258
ENSSSCG00000028536	2	87322280	87498733	18807	-	LHFPL2	274.025	-1.27344	0.000593378	0.00404243	DOWN	0.79336	1.40219	2.88007	2.4405
ENSSSCG00000012014	13	182209775	182228630	2151	-		2035.2	-1.28061	6.6e-09	1.2e-07	DOWN	14.9082	14.9633	41.6484	31.1022
ENSSSCG00000006857	4	115638098	115840706	6270	+	COL11A1	1443.59	-1.28091	7.72e-06	8.35e-05	DOWN	3.8039	3.46361	11.3271	6.33031
ENSSSCG00000024236	14	23481227	23506919	4620	-	MMP17	1843.51	-1.28111	4.99e-06	5.6e-05	DOWN	4.38716	8.2057	14.6504	16.1437
ENSSSCG00000017566	12	26713256	26765578	33437	+	ACSF2	751.853	-1.28307	6.29e-06	6.96e-05	DOWN	1.28686	2.06586	4.36207	3.82553
ENSSSCG00000007472	17	52239399	52304259	1569	+	BCAS4	1367.18	-1.2835	1.82e-07	2.65e-06	DOWN	17.4656	24.423	56.3393	45.9505
ENSSSCG00000015401	9	97317846	97508498	29632	+		240.35	-1.28477	0.00387207	0.020584	DOWN	0.348484	0.566806	0.685946	1.56918
ENSSSCG00000017948	12	52970484	52976773	3367	+	EFNB3	734.8	-1.28479	0.000173024	0.00135453	DOWN	2.64696	4.22786	10.7919	5.95276
ENSSSCG00000017337	12	18268319	18280112	9406	-	ACBD4	410.48	-1.28613	7.89e-05	0.000677826	DOWN	1.02103	1.15329	3.27385	2.03374
ENSSSCG00000015250	9	57127442	57152547	5865	+	ADAMTS15	546.777	-1.28707	0.00403816	0.0213104	DOWN	1.225	1.70799	5.44638	1.67762
ENSSSCG00000001025	7	4862565	4937363	23422	+	DSP	2070.67	-1.28725	2.86e-09	5.51e-08	DOWN	2.52851	2.33468	6.72792	5.17429
ENSSSCG00000026924	4	324773	332435	7020	-	KIFC2	1464.51	-1.28729	2.32e-05	0.000225799	DOWN	6.34517	6.66097	21.0338	10.6798
ENSSSCG00000013786	2	64587860	64607784	6697	-	ZNF333	190.104	-1.28791	0.000331295	0.00239392	DOWN	0.787534	0.786427	2.06076	1.79858
ENSSSCG00000002013	7	75241058	75255701	4217	-	DHRS4	394.408	-1.28854	2.9e-05	0.000275767	DOWN	2.24407	3.40539	6.94642	6.91126
ENSSSCG00000014047	2	80841543	80853791	7569	-	FGFR4	906.184	-1.29161	0.000188053	0.00145192	DOWN	2.20901	5.08431	9.70416	8.21285
ENSSSCG00000012319	AEMK02000254.1	114521	122441	6054	+		424.726	-1.29252	4.99e-05	0.000449538	DOWN	1.62227	2.63896	5.5618	4.90934
ENSSSCG00000016589	18	20319701	20322848	2955	+	LRRC4	159.141	-1.2931	0.00403801	0.0213104	DOWN	0.655965	1.03653	1.52031	2.6617
ENSSSCG00000000092	5	9207671	9230351	5431	+	NPTXR	2258.6	-1.29451	1.29e-09	2.59e-08	DOWN	5.54762	7.49349	15.662	16.5065
ENSSSCG00000038614	9	130944684	130959164	4402	-	NENF	186.102	-1.29589	0.00188515	0.011115	DOWN	0.459485	0.866911	1.60588	1.66259
ENSSSCG00000005317	1	236414815	236450945	50170	-	TLN1	6403.73	-1.29685	4.06e-13	1.37e-11	DOWN	9.88986	11.6098	25.2502	27.9006
ENSSSCG00000035456	16	55420750	55595167	3339	-	WWC1	560.306	-1.29697	3.05e-06	3.59e-05	DOWN	2.43568	2.81965	7.44951	5.49336
ENSSSCG00000002520	7	121174889	121192328	18541	-	SLC25A29	1639.99	-1.3019	3.17e-09	6.07e-08	DOWN	3.9101	4.82186	11.7147	9.88981
ENSSSCG00000006893	4	123440571	123666600	20229	+	BCAR3	1407.26	-1.30193	8.16e-07	1.07e-05	DOWN	4.45003	6.95729	15.5823	12.631
ENSSSCG00000020717	8	77328622	77602145	14099	-	FAM160A1	641.362	-1.30304	3.31e-08	5.47e-07	DOWN	2.14818	1.93518	5.06544	5.06547
ENSSSCG00000017777	12	45102209	45120502	13175	-	FLOT2	1704.17	-1.30325	6.01e-10	1.28e-08	DOWN	6.43457	7.72087	18.63	16.4403
ENSSSCG00000028108	6	81309748	81360248	10827	-	ASAP3	1720.91	-1.30506	6.15e-11	1.54e-09	DOWN	6.25609	6.13887	16.3831	14.3672
ENSSSCG00000010433	14	99147185	99296128	15593	-	SGMS1	845.375	-1.30561	1.86e-08	3.2e-07	DOWN	2.2047	2.74975	6.00094	6.3098
ENSSSCG00000015021	9	39276995	39304804	1162	+	C11orf88	445.087	-1.30622	1.9e-05	0.000189144	DOWN	6.49123	5.44472	17.54	12.0479
ENSSSCG00000011599	13	69949593	70088719	15123	+	GRIP2	4242.84	-1.30677	1.38e-07	2.04e-06	DOWN	8.61694	14.3029	29.8947	27.0617
ENSSSCG00000007056	17	17289982	17745321	18718	+	PLCB1	1061.77	-1.30738	4.88e-07	6.62e-06	DOWN	2.33393	2.68587	7.3936	5.05059
ENSSSCG00000006729	4	103132318	103161899	6704	-	FAM46C	422.762	-1.30793	0.000635884	0.00429964	DOWN	1.17119	1.35228	4.29297	1.94421
ENSSSCG00000007425	17	48033854	48040271	2208	+	SNX21	153.365	-1.30813	0.00388754	0.0206541	DOWN	0.744296	1.42132	2.97717	2.39314
ENSSSCG00000035941	1	154919347	154933750	6169	+	DSEL	288.063	-1.30913	3e-05	0.000284071	DOWN	0.696732	0.756971	1.97053	1.64418
ENSSSCG00000004234	1	39871298	39876298	3905	-	FABP7	2118.46	-1.31027	1.53e-08	2.66e-07	DOWN	12.1609	18.0332	36.8161	38.4783
ENSSSCG00000003137	6	54144020	54170638	3031	-	PLEKHA4	124.045	-1.31046	0.00806942	0.0383573	DOWN	0.667322	0.604669	2.10339	1.05201
ENSSSCG00000035218	5	69518632	69554758	3761	-	ADA2	93.3334	-1.31542	0.0108676	0.0490683	DOWN	0.499854	0.797914	1.83353	1.40014
ENSSSCG00000010076	14	49928357	49935617	3631	+	ZNF70	195.029	-1.31687	0.000184909	0.00143158	DOWN	1.32835	1.45577	3.55718	3.40994
ENSSSCG00000012950	2	6052365	6060213	6699	+	RIN1	228.091	-1.31708	0.000740607	0.00492858	DOWN	1.1536	1.94647	4.38416	3.35206
ENSSSCG00000015955	15	78504312	78589645	3264	+	ITGA6	5532.63	-1.31891	2.22e-11	5.96e-10	DOWN	28.0472	24.4755	72.4927	58.9498
ENSSSCG00000013766	2	65125270	65149764	12137	-	IL27RA	508.566	-1.32208	2.06e-07	2.97e-06	DOWN	1.49261	1.57771	4.02921	3.68044
ENSSSCG00000033836	6	48813148	48830976	9184	+	SHKBP1	3808.59	-1.32338	2.33e-09	4.54e-08	DOWN	7.90558	9.17622	24.7988	18.0437
ENSSSCG00000027646	13	96496405	96525731	4699	+	TIPARP	3525.58	-1.32375	3.35e-12	9.87e-11	DOWN	10.4203	12.7695	28.9769	29.3793
ENSSSCG00000007675	3	8667166	8732114	12717	-	EPHB4	1838.21	-1.32395	2.42e-09	4.69e-08	DOWN	3.04977	3.79132	9.44769	7.73464
ENSSSCG00000003187	6	54581133	54600340	13821	+	FCGRT	658.976	-1.33201	1.14e-06	1.45e-05	DOWN	3.39	4.32602	11.1074	8.36306
ENSSSCG00000040890	13	34090023	34104701	3869	-	ABHD14B	311.468	-1.33258	0.000233169	0.00175712	DOWN	1.19805	1.27835	3.97866	2.26053
ENSSSCG00000027465	X	57176103	57201461	14427	+	NLGN3	357.229	-1.3342	0.000325201	0.00235553	DOWN	0.727716	1.51879	2.75445	2.93564
ENSSSCG00000026931	6	48698849	48702400	1587	-	SERTAD1	394.236	-1.33459	0.000298358	0.00218205	DOWN	3.83682	3.79678	12.8844	6.35299
ENSSSCG00000033340	6	61558393	61643907	19357	+	ZNF264	117.122	-1.33576	0.00275526	0.0154266	DOWN	0.597451	0.443136	1.22345	1.4235
ENSSSCG00000007435	17	48089537	48101728	2404	-		7506.3	-1.33661	3.94e-09	7.37e-08	DOWN	39.632	56.2383	135.403	107.501
ENSSSCG00000010764	14	140599334	140618151	2272	+		89.3176	-1.33725	0.00827347	0.0392139	DOWN	0.500767	0.707217	1.64293	1.41682
ENSSSCG00000016578	18	19757303	19787727	34877	-	FLNC	6395.03	-1.33768	3.06e-10	6.78e-09	DOWN	7.53894	9.28249	24.0699	18.5649
ENSSSCG00000016535	18	14267959	14478503	18325	-	CALD1	4816.1	-1.34039	2.84e-15	1.23e-13	DOWN	14.6767	15.1083	36.1918	39.6862
ENSSSCG00000001660	7	38135877	38208138	13107	+	PTK7	6916.08	-1.34185	2.27e-11	6.1e-10	DOWN	14.2665	17.9942	44.2873	37.7959
ENSSSCG00000013720	2	66329068	66347055	6335	+		1195.32	-1.34351	5.67e-08	9.04e-07	DOWN	4.93317	6.27847	16.228	12.2943
ENSSSCG00000003557	6	83806178	83818550	618	+	LIN28A	11576.5	-1.34492	1.19e-11	3.26e-10	DOWN	267.628	305.256	816.687	642.84
ENSSSCG00000040751	5	22781192	22789825	6646	-	DDIT3	112.363	-1.3464	0.00330904	0.0179925	DOWN	0.317586	0.363497	0.98929	0.746855
ENSSSCG00000028724	13	192248067	192265094	645	+		180.137	-1.34646	0.000216681	0.00164579	DOWN	3.9852	4.55415	10.755	11.0643
ENSSSCG00000009567	11	78951016	79027969	16283	-	RASA3	2506.38	-1.34651	1.32e-08	2.31e-07	DOWN	5.49634	8.26348	18.5819	16.5535
ENSSSCG00000003072	6	50650505	50678027	3022	+	ZNF283	213.623	-1.34656	0.00016666	0.00131171	DOWN	0.941216	1.22125	2.43759	3.09509
ENSSSCG00000036220	2	71288242	71289949	1350	+	CTXN1	801.494	-1.34754	3.4e-05	0.000318255	DOWN	6.1023	12.0324	25.7169	20.5603
ENSSSCG00000035196	4	124813397	124950422	19163	-	BTBD8	248.92	-1.34874	4.33e-05	0.000395261	DOWN	0.707754	0.601165	1.49659	1.86237
ENSSSCG00000026724	5	57780929	58022058	19935	+	PLBD1	98.6171	-1.34906	0.00397853	0.0210386	DOWN	0.302242	0.323614	0.830978	0.77025
ENSSSCG00000012399	X	57131725	57140650	8788	+	FOXO4	367.773	-1.34908	1.87e-05	0.000186035	DOWN	1.32375	1.1322	3.68079	2.59272
ENSSSCG00000034639	18	7871052	7974664	13476	-		233.188	-1.35065	0.000272984	0.00202181	DOWN	0.405766	0.625292	1.12885	1.51708
ENSSSCG00000002792	6	27809465	27813401	1437	+	HSF4	86.5212	-1.35078	0.00992091	0.0455205	DOWN	0.909045	0.925976	2.85046	1.83857
ENSSSCG00000002738	6	14463301	14473545	1905	-	ZNF23	360.566	-1.35163	1.94e-06	2.37e-05	DOWN	3.11892	2.649	7.30023	7.50833
ENSSSCG00000034054	X	83980710	83989206	1542	+		988.106	-1.35196	9.76e-11	2.33e-09	DOWN	9.89246	9.63869	24.5713	25.5627
ENSSSCG00000015125	9	46823555	46891569	6243	-	NECTIN1	5239.3	-1.35252	3e-08	4.98e-07	DOWN	9.561	16.0015	32.0436	33.6223
ENSSSCG00000008281	3	68598236	68615342	17031	+	RTKN	702.426	-1.35277	4.14e-07	5.7e-06	DOWN	2.21807	2.50452	7.02072	5.06693
ENSSSCG00000004464	1	84545028	84552134	5706	+	FAM46A	743.01	-1.35466	6.66e-08	1.05e-06	DOWN	1.69854	2.26598	5.26237	4.91765
ENSSSCG00000012514	X	83607375	83609794	809	-	BEX5	117.546	-1.35874	0.00322844	0.0175859	DOWN	1.87514	2.54476	4.65485	6.7568
ENSSSCG00000000234	5	17358042	17367324	3325	+	GRASP	291.505	-1.35881	0.000482318	0.00336303	DOWN	1.28	1.38178	4.53025	2.29245
ENSSSCG00000006624	4	97860916	97894329	9737	+	SELENBP1	1455.52	-1.3591	3.92e-11	1.01e-09	DOWN	9.89132	11.1996	28.3839	25.9491
ENSSSCG00000010313	14	76700124	76811869	18525	+	VCL	8808.74	-1.36051	2.96e-15	1.28e-13	DOWN	15.0862	16.2576	42.0689	38.771
ENSSSCG00000006963	6	166706320	166910873	1601	-		422.346	-1.36148	5.49e-06	6.13e-05	DOWN	3.22422	4.78288	10.3783	10.2808
ENSSSCG00000002032	7	75854309	75922330	9051	+	SLC7A8	33739.8	-1.36243	1.06e-12	3.37e-11	DOWN	81.8827	108.043	247.874	243.024
ENSSSCG00000038805	6	47733401	47759606	3205	-	FBXO17	184.205	-1.36269	0.000178522	0.00139121	DOWN	0.79544	0.947847	2.25718	2.24563
ENSSSCG00000037318	6	163626483	163837863	6533	+	TRABD2B	567.828	-1.36528	1.64e-05	0.000165133	DOWN	1.06749	1.56409	4.09058	2.69608
ENSSSCG00000032003	2	4973917	5009533	21804	-	GSTP1	12132.1	-1.36564	1.89e-13	6.65e-12	DOWN	28.9317	29.5866	83.2091	68.0765
ENSSSCG00000015099	9	46146398	46174742	23517	-	BCL9L	1008.03	-1.36863	8.23e-11	2e-09	DOWN	2.11461	2.0009	5.42594	5.25483
ENSSSCG00000034369	13	81867740	81925419	774	+	SPSB4	354.364	-1.37039	0.000145453	0.00116165	DOWN	5.3626	8.46604	21.766	14.007
ENSSSCG00000039010	13	70538903	70603020	3686	+	WNT7A	397.22	-1.37049	0.00271276	0.0152165	DOWN	0.863121	2.39074	5.44876	2.95772
ENSSSCG00000040296	13	123103811	123176137	6811	-	EHHADH	256.835	-1.37094	2.22e-05	0.000217277	DOWN	0.927899	0.770129	2.27989	2.13588
ENSSSCG00000004718	1	128489682	128635504	11446	+	TTBK2	2902.87	-1.37104	3.5e-12	1.03e-10	DOWN	7.98815	7.19992	17.3322	22.2485
ENSSSCG00000016258	15	130414163	130753517	3309	-	DNER	4815.68	-1.37112	1.38e-09	2.76e-08	DOWN	21.4895	22.4431	67.6834	46.1349
ENSSSCG00000037670	X	90105188	90289670	8153	+	TMEM164	1688.64	-1.37356	1.34e-09	2.68e-08	DOWN	3.92325	5.31741	12.6857	11.3536
ENSSSCG00000004096	1	16058251	16059722	651	-		157.954	-1.37364	0.000958338	0.00617327	DOWN	3.23645	4.08795	7.50983	11.6154
ENSSSCG00000002039	7	76174503	76186094	13104	-	MMP14	1734.43	-1.37467	2.27e-09	4.44e-08	DOWN	6.75	6.36158	19.7237	14.3536
ENSSSCG00000007980	3	41407872	41437221	12524	-		1208.28	-1.37661	4.11e-08	6.7e-07	DOWN	2.36912	3.44949	8.1526	7.00914
ENSSSCG00000034517	3	4454953	4472353	7408	+	ZNF12	1208.01	-1.37796	2.7e-10	6.01e-09	DOWN	2.38907	2.51807	5.60065	7.24767
ENSSSCG00000022099	17	38103593	38114983	14569	+	TP53INP2	782.9	-1.37816	2.74e-06	3.26e-05	DOWN	2.00459	1.626	5.83746	3.61045
ENSSSCG00000011379	13	31775662	31780481	6356	+	KLHDC8B	161.205	-1.37957	0.000329249	0.00238199	DOWN	0.988241	0.829022	2.44185	2.31322
ENSSSCG00000034301	6	61723697	61752520	7137	+	ZNF304	108.633	-1.38256	0.00437876	0.0227562	DOWN	0.279881	0.358029	0.632398	1.04411
ENSSSCG00000012655	X	106547714	106611351	20630	+	BCORL1	758.161	-1.38493	4.9e-08	7.87e-07	DOWN	1.97287	2.13757	4.45457	6.36785
ENSSSCG00000014920	9	20712717	20722403	7149	-	FZD4	2967.18	-1.38599	2.46e-06	2.95e-05	DOWN	4.0553	8.37575	16.9578	15.6874
ENSSSCG00000008186	3	55180731	55323490	29720	+	TSGA10	386.195	-1.38746	2.77e-06	3.29e-05	DOWN	0.916472	0.830427	1.91583	2.69235
ENSSSCG00000028304	7	92488010	92495427	9090	-	ZFP36L1	5352.89	-1.38762	5.54e-06	6.17e-05	DOWN	15.5726	17.0389	58.3424	26.8208
ENSSSCG00000035430	3	18278002	18281294	1173	-	YPEL3	249.46	-1.38879	2.78e-05	0.00026603	DOWN	3.21518	3.1463	9.23688	7.48199
ENSSSCG00000003549	6	83030632	83054384	2847	+	LDLRAP1	308.219	-1.39038	0.000116131	0.000951699	DOWN	1.18408	2.0547	4.71073	3.79734
ENSSSCG00000021220	AEMK02000452.1	2070838	2074138	1666	-	CKB	19749.9	-1.39061	1.6e-10	3.68e-09	DOWN	150.217	204.09	520.896	410.99
ENSSSCG00000011399	13	32671432	32737112	22812	+	GNAI2	20470.2	-1.3918	9.31e-11	2.24e-09	DOWN	45.6106	63.6697	156.929	130.895
ENSSSCG00000012548	X	86788430	86814622	10473	+	MUM1L1	454.459	-1.39284	1.25e-06	1.58e-05	DOWN	1.02291	1.11601	3.22312	2.40781
ENSSSCG00000004484	1	90744289	90872963	9829	+	COL12A1	964.717	-1.39379	3.71e-05	0.00034431	DOWN	2.02569	0.904221	4.23458	3.49129
ENSSSCG00000011806	13	124955030	125028339	9670	-	MASP1	173.406	-1.39728	0.000518656	0.0035915	DOWN	0.333533	0.484875	1.20795	0.951857
ENSSSCG00000027454	3	17987221	18002159	1945	+		165.812	-1.40008	0.00502818	0.025566	DOWN	0.693283	1.84585	3.78734	2.91971
ENSSSCG00000016497	18	9186904	9310664	12504	+	DENND2A	1192.95	-1.40169	1.86e-06	2.29e-05	DOWN	2.09038	3.96571	8.12289	7.95502
ENSSSCG00000012376	X	56449419	56462311	11082	+	GDPD2	176.642	-1.40393	0.000244933	0.00183355	DOWN	0.549165	0.671913	1.79118	1.44879
ENSSSCG00000000934	5	96802826	97034177	27794	-	LRRIQ1	98.4668	-1.40792	0.00335077	0.0181551	DOWN	0.290611	0.212104	0.632185	0.712079
ENSSSCG00000008870	8	44544037	44604807	18350	+	GUCY1B1	148.448	-1.40803	0.000742317	0.00493633	DOWN	0.715447	0.549085	1.91069	1.45942
ENSSSCG00000017261	12	11749971	11838504	4283	-	ARSG	167.778	-1.40878	0.000626346	0.00424307	DOWN	0.945418	1.33348	2.45026	3.64306
ENSSSCG00000037300	1	161708755	161721771	891	-	GRP	249.943	-1.40879	0.00202035	0.0118121	DOWN	2.31739	6.00182	8.82366	13.4288
ENSSSCG00000040187	2	66650447	66711337	2446	-		415.969	-1.41072	1.88e-06	2.3e-05	DOWN	2.94591	2.08363	7.04958	6.39393
ENSSSCG00000021068	9	131774657	131822564	3991	-	TRAF5	1259.39	-1.41107	3.03e-10	6.7e-09	DOWN	4.98885	4.34687	13.7065	11.2083
ENSSSCG00000014257	2	131750650	131818449	9865	+	SLC27A6	915.659	-1.41237	1.59e-06	1.97e-05	DOWN	1.61228	2.93236	5.80948	6.35492
ENSSSCG00000008144	3	49063816	49199320	11895	-	NCK2	3949.15	-1.41305	5.2e-10	1.12e-08	DOWN	17.5833	24.9506	62.214	51.4509
ENSSSCG00000000175	5	14836798	14850728	3441	-	ADCY6	1562.85	-1.41397	3.73e-12	1.09e-10	DOWN	6.11077	7.31078	17.5485	18.4097
ENSSSCG00000036396	2	6810761	6810884	124	-	RF01956	592.846	-1.416	0.00017516	0.00136899	DOWN	70.0045	71.0667	265.33	110.207
ENSSSCG00000025870	9	73015985	73075171	30575	-	HEPACAM2	90.7224	-1.41645	0.00401812	0.0212356	DOWN	0.178919	0.2132	0.561031	0.48909
ENSSSCG00000010698	14	131181713	131289414	21086	-	FGFR2	9074.73	-1.41705	2.41e-09	4.67e-08	DOWN	22.0745	34.9241	82.333	70.4901
ENSSSCG00000000423	5	22436202	22518418	13626	+	LRP1	26619.2	-1.41705	5.64e-18	3.45e-16	DOWN	27.7105	29.9189	78.6748	75.9714
ENSSSCG00000030153	3	6037741	6143225	5945	-	SMURF1	492.881	-1.4195	3.19e-05	0.000300037	DOWN	1.16244	1.27959	4.2618	2.26803
ENSSSCG00000022933	3	113670429	113758973	7319	-	EFR3B	3938.2	-1.41987	1.87e-13	6.59e-12	DOWN	7.09603	8.75406	21.9303	20.6755
ENSSSCG00000039416	15	15663492	15670979	5495	+	CXCR4	1336.43	-1.42086	1.33e-11	3.64e-10	DOWN	3.27447	3.88815	9.0533	10.2406
ENSSSCG00000034540	6	57089528	57129251	12567	-		473.923	-1.42097	6.33e-05	0.000554722	DOWN	0.724399	1.42834	2.3988	3.40857
ENSSSCG00000038954	2	73969909	73997400	16195	+	PLIN3	660.21	-1.42267	1.34e-06	1.68e-05	DOWN	1.98686	2.97707	7.62302	5.71196
ENSSSCG00000016364	15	139457653	139487725	10039	+	GPC1	3231.05	-1.42315	1.72e-08	2.97e-07	DOWN	5.36327	8.81978	20.5162	17.6686
ENSSSCG00000004223	1	37217756	37231384	4787	-	HEY2	573.246	-1.42468	5.93e-06	6.58e-05	DOWN	1.2808	2.23947	5.12023	4.35823
ENSSSCG00000003251	6	56401763	56425405	9612	+	NLRP12	102.09	-1.42796	0.00776291	0.037056	DOWN	0.192171	0.389772	0.923106	0.642368
ENSSSCG00000013389	2	44375455	44394716	6949	+	CYP2R1	340.594	-1.42804	0.000425217	0.00299139	DOWN	1.07832	2.55163	4.22056	5.61065
ENSSSCG00000032527	3	110819947	110842850	5971	-	FOSL2	274.762	-1.42831	0.00242836	0.0138487	DOWN	0.772765	0.576042	2.68314	0.935811
ENSSSCG00000029460	12	19862836	19870159	5127	-	RND2	928.332	-1.42982	3e-08	4.99e-07	DOWN	2.252	3.05564	7.98928	6.34963
ENSSSCG00000012841	2	513062	518182	2308	+	PNPLA2	995.779	-1.43004	6.04e-10	1.28e-08	DOWN	5.87896	6.76605	18.6348	15.5525
ENSSSCG00000039860	AEMK02000254.1	30126	40741	9103	-		1017.8	-1.4319	7.95e-09	1.43e-07	DOWN	2.75887	3.45498	9.4705	7.33874
ENSSSCG00000028295	2	79579773	79601191	8296	-		221.329	-1.4319	1.82e-05	0.000181086	DOWN	0.869807	0.938418	2.40492	2.49891
ENSSSCG00000022739	6	115399611	115454339	13082	+	DSG2	2420.89	-1.43291	1.96e-12	5.92e-11	DOWN	5.68834	6.67746	14.8735	18.7561
ENSSSCG00000013469	2	75811392	75836442	5263	-	ZNF555	207.121	-1.43369	0.00027677	0.00204565	DOWN	0.713365	1.08866	1.96217	2.9403
ENSSSCG00000036476	14	66966357	67071197	8730	+	REEP3	1225.41	-1.4347	6.1e-11	1.53e-09	DOWN	3.58484	4.54509	10.9411	11.1469
ENSSSCG00000036438	16	71980468	71989011	1561	-	GPX3	570.036	-1.44059	3.21e-07	4.5e-06	DOWN	4.96701	5.67744	16.908	12.0422
ENSSSCG00000003979	6	170622180	170657024	6886	-	ZNF684	105.353	-1.44291	0.00220496	0.0127433	DOWN	0.409821	0.408068	0.906584	1.33513
ENSSSCG00000006620	4	97648816	97703599	5477	-	TUFT1	232.989	-1.44809	0.0028101	0.0156606	DOWN	1.7959	0.655657	4.18156	2.52241
ENSSSCG00000035895	7	98574198	98616474	2397	+	JDP2	375.402	-1.44952	4.76e-05	0.000431786	DOWN	3.60757	3.48152	12.581	6.78141
ENSSSCG00000024204	15	72529874	72696610	23501	-	SCN1A	289.249	-1.45079	2.15e-06	2.61e-05	DOWN	0.467365	0.53885	1.39024	1.37275
ENSSSCG00000022553	3	3903006	3968369	14433	-	TNRC18	1513.02	-1.45271	1.2e-11	3.29e-10	DOWN	2.93425	3.08612	9.101	7.43248
ENSSSCG00000012365	X	51843385	51970107	13446	+	MSN	3948.38	-1.45294	9e-14	3.29e-12	DOWN	10.0289	7.97881	23.0187	26.6013
ENSSSCG00000009468	11	48946452	49031093	972	-	KCTD12	122.582	-1.45352	0.000732438	0.00488585	DOWN	1.69075	1.96304	5.23364	4.8114
ENSSSCG00000001695	7	38746055	38762342	7270	+	VEGFA	471.929	-1.45448	0.000180804	0.00140461	DOWN	2.29002	1.42936	6.89277	3.29243
ENSSSCG00000016685	18	42991498	43071294	6717	-		229.762	-1.45808	6.69e-05	0.000582764	DOWN	1.06793	0.682666	2.53765	2.30085
ENSSSCG00000001697	7	39137758	39166617	15702	+	TMEM63B	1863.67	-1.45828	4.22e-09	7.86e-08	DOWN	5.9578	5.24482	18.5236	12.3027
ENSSSCG00000004456	1	83003691	83029096	1749	+	PGM3	1974.39	-1.46159	8.51e-10	1.77e-08	DOWN	12.95	19.6084	45.8384	44.2586
ENSSSCG00000008101	3	44214590	44267110	2828	-	FBLN7	5835.55	-1.46255	7.26e-11	1.79e-09	DOWN	23.8631	35.6085	86.1337	78.5081
ENSSSCG00000012890	2	4844634	4860548	19741	-	TCIRG1	295.237	-1.46662	0.000643572	0.00434675	DOWN	0.759067	0.439837	2.24017	1.07262
ENSSSCG00000025240	8	120371093	120378878	8431	+	DDIT4L	1048.73	-1.46857	1.46e-09	2.9e-08	DOWN	2.76953	3.45042	9.61137	7.65155
ENSSSCG00000008631	3	125494793	125507232	1802	-	PQLC3	287.071	-1.46996	2.04e-05	0.00020164	DOWN	2.08121	2.4939	7.55252	5.13999
ENSSSCG00000032931	16	17629408	17660079	4273	+		5516.47	-1.47167	1.6e-08	2.76e-07	DOWN	21.3849	15.6701	63.3914	39.4223
ENSSSCG00000005375	1	239945893	240000961	10347	-	CORO2A	83.3381	-1.47189	0.00361071	0.019348	DOWN	0.220943	0.189904	0.562193	0.584704
ENSSSCG00000021258	12	52777393	52778412	1020	+		129.214	-1.47352	0.00169598	0.0101753	DOWN	1.322	2.31371	5.69983	4.40635
ENSSSCG00000035555	AEMK02000452.1	3331410	3333887	3826	+	BTBD6	817.392	-1.47358	0.000128485	0.00103965	DOWN	2.88661	8.14415	14.2615	16.5709
ENSSSCG00000033420	6	50819359	50829427	13026	+	ZNF227	155.243	-1.47364	0.00183094	0.0108413	DOWN	0.413581	0.819057	1.31511	2.13257
ENSSSCG00000008250	3	63205017	63486666	19161	-		362.071	-1.47528	9.5e-07	1.24e-05	DOWN	1.57666	1.90403	5.35402	4.3514
ENSSSCG00000000010	5	3838211	3927217	12181	-	FBLN1	1897.02	-1.47535	1.07e-07	1.62e-06	DOWN	4.7443	7.5986	20.1982	14.1869
ENSSSCG00000032841	2	6811079	6811200	122	-	RF01955	601.123	-1.47717	9.71e-05	0.000815915	DOWN	75.2969	65.6465	276.72	114.751
ENSSSCG00000004201	1	32963628	32965103	1476	-	TMEM200A	105.742	-1.47767	0.00790525	0.0376362	DOWN	0.656631	1.39479	3.62558	2.07803
ENSSSCG00000016569	18	19450736	19478699	3463	-	SMO	3348.82	-1.4799	8.58e-13	2.76e-11	DOWN	11.7971	15.8336	39.1761	38.278
ENSSSCG00000021203	13	79425840	79610840	27462	-	PIK3CB	599.931	-1.48121	1.85e-09	3.65e-08	DOWN	1.48399	1.25792	3.62745	4.07857
ENSSSCG00000004719	1	128641452	128654897	3705	+	CDAN1	7011.23	-1.48127	1.13e-10	2.67e-09	DOWN	21.7517	32.2687	82.6318	68.7441
ENSSSCG00000039873	12	977541	983770	6784	+	DCXR	952.368	-1.48228	1.34e-07	1.99e-06	DOWN	2.00408	3.2406	8.08142	6.615
ENSSSCG00000006496	4	93897687	93949802	27347	-	LMNA	1724.39	-1.48828	2.76e-12	8.23e-11	DOWN	4.75984	4.82792	14.9834	12
ENSSSCG00000027970	3	18048618	18052481	5392	+		540.778	-1.49051	2.34e-07	3.35e-06	DOWN	2.21703	3.24872	8.29057	7.11431
ENSSSCG00000024496	8	31809830	31918084	5131	+	NSUN7	337.489	-1.4906	3.24e-06	3.78e-05	DOWN	1.87553	1.81887	6.1229	4.28313
ENSSSCG00000008336	3	72620712	72694552	11603	-	ANXA4	381.798	-1.4907	5.93e-08	9.44e-07	DOWN	1.27023	1.37879	3.64437	3.83956
ENSSSCG00000008013	3	40174764	40177787	2034	+	IGFALS	101.453	-1.49092	0.00188361	0.0111096	DOWN	0.725099	0.691223	2.30615	1.68712
ENSSSCG00000004875	1	149737537	149783623	3477	+	CYB5A	5386.99	-1.49225	4.27e-16	2.1e-14	DOWN	22.4594	25.5952	71.3901	64.3712
ENSSSCG00000039761	6	95696089	95702648	3265	-	MYCL	287.547	-1.4948	4.09e-06	4.68e-05	DOWN	1.12929	1.36873	3.91541	3.14377
ENSSSCG00000021946	6	46121774	46284605	33487	+	ZNF383	487.145	-1.49525	4.67e-07	6.35e-06	DOWN	0.984652	1.46219	3.07584	3.86522
ENSSSCG00000036560	5	101693246	101795359	975	+	PAWR	1973.35	-1.4954	4.2e-13	1.41e-11	DOWN	26.7094	30.6682	87.5462	74.8145
ENSSSCG00000006635	4	98107360	98122347	22183	+	SEMA6C	91.6886	-1.49704	0.00384461	0.02045	DOWN	0.145818	0.193427	0.573701	0.384657
ENSSSCG00000024837	2	5409548	5435088	5118	-	SYT12	166.8	-1.49848	0.00107109	0.00681469	DOWN	0.489888	0.431681	1.74912	0.854436
ENSSSCG00000005308	1	236265931	236324128	29623	+	RUSC2	1296.76	-1.49871	3.06e-09	5.87e-08	DOWN	2.79795	2.66499	9.25045	6.21196
ENSSSCG00000009209	8	130364566	130365464	897	+	NAP1L5	224.231	-1.49872	4.94e-05	0.000445888	DOWN	2.93608	4.14238	11.3056	8.73463
ENSSSCG00000007170	17	32845092	32853189	7467	+	CPXM1	2509.68	-1.4988	1.23e-11	3.35e-10	DOWN	8.28956	10.4886	29.5831	23.6473
ENSSSCG00000038229	6	51988090	52013792	5855	-	EML2	2182.77	-1.49886	3.06e-08	5.07e-07	DOWN	10.0166	9.83749	35.6346	20.4797
ENSSSCG00000040184	11	47911059	48133448	62980	+	LMO7	245.129	-1.49899	1.53e-05	0.000155674	DOWN	0.552562	0.394374	1.20924	1.48916
ENSSSCG00000038001	3	111327821	111428737	6337	+	RBKS	235.489	-1.50052	4.21e-05	0.000385028	DOWN	0.562158	0.90792	1.98126	2.19641
ENSSSCG00000031118	17	50353929	50550250	9795	-	PREX1	1353.8	-1.50239	1.44e-07	2.13e-06	DOWN	2.74481	5.05195	10.3241	11.9058
ENSSSCG00000010017	14	47879317	47902699	3275	+	SMTN	275.63	-1.50324	9.39e-05	0.000793563	DOWN	0.958573	1.41821	4.20605	2.53145
ENSSSCG00000035952	3	17093278	17099209	4417	-	TGFB1I1	173.016	-1.50656	0.00038049	0.00270513	DOWN	0.798213	1.23336	3.42433	2.35157
ENSSSCG00000040642	12	23222708	23267860	7414	-	LASP1	4721.43	-1.50782	7.82e-13	2.52e-11	DOWN	15.103	19.6363	53.9506	45.1951
ENSSSCG00000011377	13	31738286	31751291	39703	-	LAMB2	3721.51	-1.50873	1.84e-08	3.17e-07	DOWN	7.20959	10.2848	30.5948	19.2362
ENSSSCG00000032722	8	45912727	46037160	7088	+	GLRB	983.079	-1.50874	1.06e-09	2.16e-08	DOWN	1.66462	2.24213	4.92607	6.26813
ENSSSCG00000015717	15	24673229	24677469	3633	-	C1QL2	2067.97	-1.51034	3.96e-07	5.47e-06	DOWN	5.34707	10.663	20.0126	25.9545
ENSSSCG00000031378	11	25706139	25710994	4856	+		317.586	-1.51314	7.23e-05	0.000627314	DOWN	0.603096	1.23566	2.81625	2.44521
ENSSSCG00000021475	18	6145753	6166742	20297	-	SLC4A2	5077.15	-1.51393	4.97e-15	2.09e-13	DOWN	7.93291	9.34332	26.6242	22.9012
ENSSSCG00000004823	1	139494121	139624607	20491	+	LRRK1	518.528	-1.51676	1.07e-09	2.19e-08	DOWN	0.962888	0.914013	2.69092	2.70905
ENSSSCG00000003940	6	167809004	167812346	2587	+	HYI	526.844	-1.51846	1.07e-05	0.000112262	DOWN	2.9948	5.23395	14.2149	9.37788
ENSSSCG00000006848	4	111580087	111636259	8502	+	SLC25A24	1785.98	-1.51987	5.51e-13	1.83e-11	DOWN	4.1499	5.10768	12.1321	14.5938
ENSSSCG00000010025	14	47946421	48040821	20634	+	LIMK2	2160.55	-1.52011	5.91e-14	2.22e-12	DOWN	4.87971	5.69179	16.2019	14.2365
ENSSSCG00000032053	1	96297034	96375848	15802	-	ST8SIA5	182.682	-1.52169	0.00692395	0.0336729	DOWN	0.546679	0.169018	1.40379	0.651657
ENSSSCG00000009943	14	41925701	42030836	24245	+	SSH1	2232.09	-1.52467	7.78e-14	2.86e-12	DOWN	5.23006	4.1535	13.983	13.1429
ENSSSCG00000037661	1	130991894	130992355	462	-	INAFM2	673.721	-1.52502	4.32e-06	4.92e-05	DOWN	14.3654	26.3561	68.8547	48.51
ENSSSCG00000005358	1	238680810	238826387	2734	-		1409.12	-1.52554	1.64e-09	3.24e-08	DOWN	5.95705	8.42995	23.3793	18.1498
ENSSSCG00000002637	6	112234	118086	480	+		58.2557	-1.52604	0.0106681	0.0483847	DOWN	1.71188	1.67375	5.29906	4.49194
ENSSSCG00000032552	12	40075281	40151048	16689	+		395.76	-1.52609	4.22e-07	5.8e-06	DOWN	1.26493	1.6187	4.64757	3.6781
ENSSSCG00000024911	6	18650323	18657676	1778	+		210.295	-1.52626	0.00497216	0.0253168	DOWN	1.51615	3.34334	3.38801	10.8009
ENSSSCG00000010491	14	106693255	106713440	459	-		159.65	-1.53282	0.000181561	0.00140928	DOWN	5.2329	4.4305	16.4086	11.6444
ENSSSCG00000013932	2	58296827	58318384	4595	+	LPAR2	113.983	-1.53383	0.000529864	0.00366171	DOWN	0.542525	0.575627	1.47979	1.77817
ENSSSCG00000024257	1	224960877	225110645	23349	-	TMEM2	2365.5	-1.53428	1.92e-14	7.53e-13	DOWN	4.43132	5.43101	13.355	15.3936
ENSSSCG00000036673	6	95839159	95861692	4811	-	PPT1	3772.59	-1.53563	1.26e-14	5.06e-13	DOWN	9.45951	12.3157	30.6505	32.8488
ENSSSCG00000024088	1	109208667	109584733	16856	-	TLN2	6773.86	-1.53698	2.32e-09	4.53e-08	DOWN	7.93855	14.2056	33.1382	31.4489
ENSSSCG00000027053	7	30459969	30514480	15787	+	PACSIN1	233.494	-1.53705	7.61e-06	8.25e-05	DOWN	0.552504	0.587667	1.85455	1.46442
ENSSSCG00000015814	15	47753070	47861206	26876	-		282.062	-1.53822	1.42e-06	1.77e-05	DOWN	1.10259	0.923596	2.61869	3.31217
ENSSSCG00000034757	12	52742085	52748388	3493	+	FGF11	629.109	-1.5396	1.03e-06	1.33e-05	DOWN	2.84704	2.1419	9.05975	5.45982
ENSSSCG00000008560	3	112155542	112252968	4686	-	DPYSL5	7962.37	-1.54005	6.58e-12	1.86e-10	DOWN	18.5829	28.4815	65.6503	72.0901
ENSSSCG00000009620	14	6443923	6489061	3573	+	BMP1	553.421	-1.54203	1.11e-07	1.67e-06	DOWN	1.6688	2.62094	6.23127	6.315
ENSSSCG00000005911	4	630480	639368	3837	+	OPLAH	780.368	-1.54268	3.82e-07	5.3e-06	DOWN	2.66867	2.95752	10.4256	5.96756
ENSSSCG00000013292	2	24646868	24812436	6303	-	PRR5L	596.089	-1.54751	3.37e-08	5.55e-07	DOWN	2.97143	4.2821	11.4575	9.8104
ENSSSCG00000007324	17	40027975	40098802	20145	-	SOGA1	810.632	-1.54775	3.86e-10	8.45e-09	DOWN	2.25202	1.98057	5.2493	7.22721
ENSSSCG00000033518	12	5809618	5846204	3349	-	LLGL2	1496.22	-1.54873	2.46e-10	5.5e-09	DOWN	6.35414	5.96731	21.404	14.708
ENSSSCG00000000528	5	41424795	41509779	4943	+	PKP2	220.824	-1.55075	3.63e-06	4.19e-05	DOWN	0.626581	0.604418	1.72416	1.90453
ENSSSCG00000005041	1	182519684	182606869	10237	-	FERMT2	3540.36	-1.55112	3.82e-13	1.3e-11	DOWN	11.8983	16.535	39.2545	44.6048
ENSSSCG00000036326	11	1225526	1266380	12021	-	LATS2	1416.04	-1.55478	9.37e-13	3e-11	DOWN	3.97797	3.83343	12.7453	10.2791
ENSSSCG00000032910	5	80504281	80510868	4393	+	C12orf73	222.787	-1.55523	6.79e-06	7.44e-05	DOWN	1.40738	1.60305	3.89388	5.01163
ENSSSCG00000003076	6	50793034	50807344	8395	+		166.247	-1.55852	0.000176175	0.00137632	DOWN	0.562496	0.943344	2.27552	2.17201
ENSSSCG00000038044	X	52171	89409	11751	+	GYG2	2442.32	-1.5595	4.07e-14	1.54e-12	DOWN	8.4516	10.5261	29.683	26.4796
ENSSSCG00000038509	AEMK02000682.1	1209486	1252805	9259	+	NOTCH1	1861.75	-1.56	6.22e-10	1.31e-08	DOWN	2.6988	2.81458	9.911	6.3629
ENSSSCG00000034500	16	49764594	49772121	3652	-	MSX2	98.5096	-1.5624	0.00123638	0.0077145	DOWN	0.380771	0.357481	1.24824	0.939647
ENSSSCG00000015246	9	56888246	56929768	6306	+	ST14	208.122	-1.56302	9.41e-05	0.000794517	DOWN	0.680282	1.07311	3.03718	2.1478
ENSSSCG00000035733	5	390363	418324	78014	+	PLXNB2	10653.2	-1.56328	2.02e-14	7.87e-13	DOWN	13.2331	18.3463	47.8771	45.9156
ENSSSCG00000023235	6	83089949	83228777	3694	+	MAN1C1	1251	-1.56621	2.4e-08	4.04e-07	DOWN	3.33094	5.92653	14.1111	13.4248
ENSSSCG00000035878	2	82607848	82609248	1401	-	FOXD1	1224.9	-1.56649	2.98e-11	7.83e-10	DOWN	10.6174	13.2789	39.2342	31.7553
ENSSSCG00000009377	11	15668669	15697927	12955	-	THSD1	98.9939	-1.56774	0.00242408	0.0138374	DOWN	0.253431	0.487299	1.05655	1.14565
ENSSSCG00000006864	4	117635857	117804573	16526	-	CDC14A	810.745	-1.56798	1.4e-08	2.44e-07	DOWN	2.22514	2.64595	8.6562	5.80635
ENSSSCG00000013546	2	72610577	72623446	8099	+	DENND1C	809.048	-1.56892	5.28e-07	7.11e-06	DOWN	1.39028	2.49604	6.57988	4.97496
ENSSSCG00000001582	7	33205704	33268272	7578	-	MDGA1	148.625	-1.57259	6.52e-05	0.000569148	DOWN	0.272472	0.26173	0.819507	0.777435
ENSSSCG00000007140	17	31552616	31592126	2681	-	SMOX	428.464	-1.5741	9.02e-07	1.18e-05	DOWN	1.72107	2.63142	7.34343	5.64092
ENSSSCG00000014994	9	34388643	34621263	5235	-	PDGFD	196.735	-1.57501	0.000252929	0.00188716	DOWN	0.482273	0.796167	1.38622	2.45464
ENSSSCG00000032086	6	60685364	60757894	13698	-		68.3728	-1.5758	0.0043164	0.0225158	DOWN	0.224586	0.236499	0.696037	0.685051
ENSSSCG00000040989	12	6692087	6716246	25118	-	GPRC5C	1422.58	-1.57771	5.32e-07	7.16e-06	DOWN	2.42568	3.70263	11.7863	6.50125
ENSSSCG00000015839	15	52630687	52839027	15102	-		279.946	-1.5779	5.47e-05	0.000486567	DOWN	1.31397	1.04382	4.60188	2.44038
ENSSSCG00000017511	12	23072742	23143923	4831	+	PLXDC1	87.1421	-1.57807	0.00190644	0.0112259	DOWN	0.266038	0.223466	0.820528	0.647467
ENSSSCG00000030361	6	64073270	64159185	4549	+	PRKCZ	1086.2	-1.57819	7.11e-06	7.76e-05	DOWN	3.34421	7.72498	19.2745	13.8451
ENSSSCG00000021724	12	6775714	6803003	3595	-	KIF19	67.7667	-1.57919	0.00738317	0.0355622	DOWN	0.24615	0.265378	0.955617	0.574417
ENSSSCG00000008686	8	1056750	1058148	297	+	C4orf48	334.171	-1.57942	5.16e-05	0.000462437	DOWN	11.2795	19.2734	57.7245	33.5378
ENSSSCG00000007034	17	12758135	13259571	18516	+	PSD3	415.701	-1.58105	6.69e-08	1.05e-06	DOWN	1.52366	1.33781	3.57908	5.05492
ENSSSCG00000001097	7	19587685	19838096	34155	-	RIPOR2	2186.99	-1.58145	2.14e-13	7.48e-12	DOWN	5.50492	5.83028	19.2314	14.7835
ENSSSCG00000012561	X	87960668	88053273	14973	+	FRMPD3	1778.4	-1.58629	2.05e-07	2.95e-06	DOWN	2.0105	4.22505	9.70479	9.10688
ENSSSCG00000017783	12	45332229	45396730	23493	-		1380.28	-1.58661	6.08e-13	2e-11	DOWN	2.04611	2.08269	6.92376	5.51536
ENSSSCG00000021606	7	98718152	98807859	5111	+	FLVCR2	1846.72	-1.58706	3.42e-07	4.77e-06	DOWN	4.64084	9.76996	23.8689	19.5762
ENSSSCG00000033592	12	3809689	3837363	8885	-	TMC8	528.85	-1.58831	9.97e-07	1.29e-05	DOWN	0.810996	0.796842	3.08953	1.74655
ENSSSCG00000015603	9	131385806	131504473	9569	+	LPGAT1	1211.06	-1.59029	5.03e-09	9.26e-08	DOWN	2.21584	3.63279	7.82254	9.91267
ENSSSCG00000002938	6	46209122	46229060	3430	-		131.917	-1.59043	0.00016143	0.00127545	DOWN	0.460699	0.578248	1.60832	1.53168
ENSSSCG00000009966	14	45096485	45140570	7641	-	MN1	851.378	-1.59233	4.17e-08	6.78e-07	DOWN	2.19988	3.79444	9.57106	8.56901
ENSSSCG00000014822	9	7767128	7825035	6156	+	ARHGEF17	2667.12	-1.59651	9.62e-11	2.31e-09	DOWN	5.67803	5.97883	21.5284	13.7584
ENSSSCG00000014073	2	83745059	83784756	9084	+	HEXB	441.249	-1.59668	1.85e-06	2.27e-05	DOWN	2.31543	3.87054	10.7358	8.00325
ENSSSCG00000021581	13	122233066	122250062	19997	-	CLCN2	281.282	-1.59755	3.54e-06	4.11e-05	DOWN	0.568446	0.901523	2.17357	2.29293
ENSSSCG00000005232	1	219624776	219815480	34771	-	SMARCA2	1240.59	-1.59841	3.42e-11	8.91e-10	DOWN	2.33905	3.31487	7.87756	9.35234
ENSSSCG00000022649	8	88608030	88734637	8460	+	SLC7A11	672.422	-1.5987	7.36e-11	1.81e-09	DOWN	1.60705	1.70781	4.42137	5.69053
ENSSSCG00000028974	1	16840535	17138374	2752	-	UST	627.657	-1.59931	2.36e-11	6.31e-10	DOWN	2.96287	3.16564	9.61465	9.03759
ENSSSCG00000032562	12	3827096	3846833	18176	+	TMC6	1472.4	-1.60139	3.64e-10	7.97e-09	DOWN	2.66799	2.99217	10.3675	6.82966
ENSSSCG00000002815	6	19527450	19570893	19432	+	ADGRG1	812.008	-1.60274	2.43e-06	2.92e-05	DOWN	1.62973	3.63515	8.36807	7.68561
ENSSSCG00000016487	18	7767991	7863078	11831	-	MGAM2	162.142	-1.60405	0.00027095	0.00200838	DOWN	0.440274	0.252303	0.853623	1.27402
ENSSSCG00000012141	X	12229860	12333790	7009	+	CA5B	283.731	-1.60479	5.79e-06	6.43e-05	DOWN	0.897365	0.606766	2.6437	1.94914
ENSSSCG00000010325	14	79353006	80106018	24537	-	KCNMA1	1124.65	-1.6073	1.15e-12	3.64e-11	DOWN	2.5294	2.98642	9.09985	7.76456
ENSSSCG00000014894	9	13045272	13282261	7857	-	TENM4	4619.98	-1.60892	2.85e-16	1.42e-14	DOWN	6.83539	8.88319	24.0527	24.1453
ENSSSCG00000016898	16	34041682	34113789	26496	-		175.561	-1.60969	2.57e-05	0.000247323	DOWN	0.247992	0.310432	0.754055	0.960398
ENSSSCG00000011022	10	41176358	41462764	77680	+	SVIL	1315.61	-1.61015	5.98e-14	2.23e-12	DOWN	1.88482	2.30277	6.57908	6.26172
ENSSSCG00000012536	X	84666733	84685154	24293	+	PLP1	453.683	-1.61097	1.54e-08	2.67e-07	DOWN	2.00939	1.72799	6.4333	5.02385
ENSSSCG00000028284	X	43029794	43040124	4593	-	KCND1	67.7033	-1.61659	0.0108098	0.0488802	DOWN	0.146792	0.245978	0.798318	0.403321
ENSSSCG00000012780	X	124508001	124522767	12551	+	PLXNB3	70.8762	-1.61695	0.00394222	0.020897	DOWN	0.137837	0.156425	0.365319	0.543976
ENSSSCG00000012944	2	5948849	5959752	3608	-	PELI3	265.394	-1.61943	3.75e-05	0.000347824	DOWN	0.718272	1.23861	3.60727	2.40723
ENSSSCG00000007151	17	31910825	31921588	14643	-	CDC25B	1934.14	-1.62028	5.24e-09	9.62e-08	DOWN	6.15033	10.4812	29.0563	22.211
ENSSSCG00000030048	6	48071064	48079672	3909	+	PLEKHG2	1325.54	-1.62163	3.09e-11	8.11e-10	DOWN	4.2904	4.71423	16.2504	11.5133
ENSSSCG00000016806	16	17602886	17633508	885	+		1150.88	-1.62174	1.73e-07	2.52e-06	DOWN	21.7359	12.7942	64.9091	41.4859
ENSSSCG00000000292	5	19557337	19583315	12299	-	ZNF385A	249.026	-1.62342	3.87e-05	0.000357353	DOWN	0.452684	0.771926	2.23933	1.53556
ENSSSCG00000025406	2	41933429	42022209	5064	+	PIK3C2A	2963.81	-1.62414	8.06e-19	5.45e-17	DOWN	8.30457	7.21853	23.7833	24.3292
ENSSSCG00000027443	13	79139764	79211137	4317	+	MRAS	89.823	-1.62534	0.00118431	0.00743316	DOWN	0.244027	0.30823	0.749883	0.963731
ENSSSCG00000038220	1	273703960	273797613	21322	+	RXRA	898.314	-1.62596	6.56e-08	1.04e-06	DOWN	1.76204	2.95543	8.42521	6.16268
ENSSSCG00000015766	15	38589308	38705784	26367	+	WDR17	73.128	-1.62796	0.00372737	0.0199141	DOWN	0.170755	0.265644	0.728781	0.622128
ENSSSCG00000015660	9	67681987	67707442	9516	+	PFKFB2	280.049	-1.62823	1.5e-05	0.000152565	DOWN	0.846591	1.39563	2.74444	4.23869
ENSSSCG00000039780	12	48071263	48142707	6735	-	RTN4RL1	2309.91	-1.63022	4.65e-12	1.34e-10	DOWN	3.61009	5.45738	13.1838	15.0645
ENSSSCG00000033660	5	17181436	17182743	1308	-	FIGNL2	1350.28	-1.63034	3.37e-08	5.55e-07	DOWN	9.34266	17.9467	44.524	40.305
ENSSSCG00000040763	2	67881805	67907863	6515	-		170.439	-1.63153	0.000552877	0.00380953	DOWN	0.478169	1.12177	2.1085	2.87527
ENSSSCG00000008397	3	85407664	85473252	8394	+	EFEMP1	869.329	-1.63378	1.39e-06	1.74e-05	DOWN	4.6973	2.086	9.54268	11.6641
ENSSSCG00000021519	6	19046799	19098915	15547	+	CPNE2	330.416	-1.63401	1.34e-06	1.68e-05	DOWN	0.725342	0.69637	2.70021	1.71932
ENSSSCG00000002051	7	76397084	76431923	13326	-	ABHD4	1981.54	-1.63554	7e-09	1.27e-07	DOWN	3.6144	6.79303	14.8613	17.6981
ENSSSCG00000002267	7	85921588	85968882	4728	+	RGMA	12611.6	-1.63629	9.09e-10	1.89e-08	DOWN	36.5402	62.4177	179.257	129.134
ENSSSCG00000033299	X	124889644	124945463	77673	+		72261.5	-1.63639	1.31e-15	5.97e-14	DOWN	69.9022	95.1358	275.711	239.483
ENSSSCG00000036775	5	78141226	78150580	2569	+	SLC48A1	242.725	-1.64011	4.42e-06	5.03e-05	DOWN	1.04977	1.43659	4.37184	3.39262
ENSSSCG00000014853	9	9653741	9745348	24539	-	GDPD5	350.813	-1.64047	3.83e-07	5.32e-06	DOWN	0.666922	0.823087	2.72075	1.93234
ENSSSCG00000000521	5	39314595	39315761	1167	-	PHLDA1	554.644	-1.64218	1.11e-05	0.000116276	DOWN	6.26482	6.21739	27.1455	11.7361
ENSSSCG00000030680	2	136422712	136456200	10296	+	TCF7	124.994	-1.64437	0.00159141	0.00961486	DOWN	0.147455	0.375375	0.835417	0.801829
ENSSSCG00000020735	X	15717416	15870561	8166	-	MAP3K15	101.794	-1.645	0.000628688	0.00425734	DOWN	0.261394	0.364369	1.05162	0.909905
ENSSSCG00000037206	1	229768962	229849140	1452	-		59.4336	-1.64522	0.00720355	0.0348454	DOWN	0.53689	0.536014	2.02476	1.33854
ENSSSCG00000013278	2	17465704	17671567	4159	-	TSPAN18	10068.5	-1.64559	6.79e-13	2.22e-11	DOWN	24.7725	38.6946	103.38	96.1497
ENSSSCG00000003995	6	62695608	62739701	15127	-	ZNF606	135.86	-1.64601	0.000141456	0.00113447	DOWN	0.231701	0.29082	0.934808	0.703542
ENSSSCG00000000449	5	22867720	22873418	17345	+	DTX3	739.948	-1.64698	4.03e-05	0.00037014	DOWN	1.23396	3.7469	7.73855	7.9411
ENSSSCG00000023004	3	10754783	10757147	2365	+	FZD9	208.426	-1.64843	0.000146556	0.00116915	DOWN	0.73943	1.57113	4.07851	3.17163
ENSSSCG00000003451	6	73018916	73049996	4928	+		5699.34	-1.64971	2.01e-10	4.55e-09	DOWN	21.0944	38.1834	90.47	96.6828
ENSSSCG00000035357	17	35315475	35415778	17580	-	BCL2L1	2234.98	-1.65159	2.78e-10	6.17e-09	DOWN	5.69428	7.38682	25.0596	16.0816
ENSSSCG00000035355	2	85642794	85659132	3798	+	F2R	5868.49	-1.65245	6.35e-18	3.86e-16	DOWN	18.5064	21.8671	68.258	59.153
ENSSSCG00000003508	6	78898383	78952925	3042	-	KIF17	226.754	-1.65251	1.65e-05	0.000165998	DOWN	0.997364	0.949116	3.81151	2.31604
ENSSSCG00000011811	13	125782463	126465579	17542	+	LPP	714.827	-1.65262	1.03e-06	1.33e-05	DOWN	2.73173	1.40777	5.13946	8.00258
ENSSSCG00000004932	1	163348818	163389014	2612	-	IGDCC3	786.408	-1.6528	6.99e-11	1.73e-09	DOWN	4.61395	3.24881	12.3179	12.5565
ENSSSCG00000020871	X	107994	125958	2029	-	ARSD	313.28	-1.6547	9.99e-06	0.000105358	DOWN	1.6303	2.40049	7.94488	4.74454
ENSSSCG00000002366	7	97730516	97740331	1484	-	NPC2	7250.02	-1.655	4.59e-14	1.73e-12	DOWN	58.3665	69.1097	233.792	168.518
ENSSSCG00000010340	14	82249269	82273169	12042	+	FAM213A	6634.36	-1.65854	1.1e-10	2.61e-09	DOWN	16.6122	29.1211	77.2609	67.7392
ENSSSCG00000037508	1	261295717	261376583	39485	+	GSN	11537.6	-1.65955	3.27e-11	8.55e-10	DOWN	15.2936	26.825	67.9246	65.8486
ENSSSCG00000009172	8	119429974	119754650	12034	+		1894.3	-1.66583	1.62e-13	5.75e-12	DOWN	4.9818	7.07555	18.9432	19.5154
ENSSSCG00000015113	9	46363928	46400749	33600	+	NLRX1	507.524	-1.668	2.54e-08	4.25e-07	DOWN	0.778076	1.13522	3.40033	2.6933
ENSSSCG00000004412	1	75508815	75522661	10016	-	MICAL1	1285.23	-1.66852	4.21e-09	7.86e-08	DOWN	1.94795	3.34217	9.37731	7.48709
ENSSSCG00000033993	16	26175820	26347135	14626	-	PLCXD3	114.626	-1.66934	0.00376207	0.020064	DOWN	0.303155	0.0988298	0.757784	0.527639
ENSSSCG00000037614	2	6810386	6810543	158	-	RF01957	726.32	-1.67041	2.85e-06	3.38e-05	DOWN	60.0075	58.9519	262.383	115.514
ENSSSCG00000004829	6	147775073	148010299	5227	-	CACHD1	2525.47	-1.67094	1.41e-17	8.15e-16	DOWN	5.63111	6.87334	19.1361	20.9155
ENSSSCG00000006911	4	125109966	125310783	6317	+	TGFBR3	751.933	-1.67594	2.39e-13	8.33e-12	DOWN	1.46755	1.60565	4.63834	5.24002
ENSSSCG00000000082	5	8597053	8701228	6451	-	CACNA1I	174.344	-1.67597	0.000144904	0.00115801	DOWN	0.342936	0.354156	1.4645	0.762615
ENSSSCG00000010426	14	95920700	96372532	5580	+	PCDH15	72.3096	-1.67708	0.00405423	0.021389	DOWN	0.15481	0.179973	0.372954	0.7075
ENSSSCG00000012352	X	48663361	48747827	4739	+	KLF8	815.448	-1.68152	3.44e-11	8.94e-10	DOWN	3.31716	2.92906	8.28777	11.9213
ENSSSCG00000038713	AEMK02000452.1	3499325	3504408	2601	+	CRIP2	3205.41	-1.68157	9.8e-13	3.13e-11	DOWN	24.8942	38.0136	106.86	95.7834
ENSSSCG00000003090	6	51317420	51358657	5022	+	NECTIN2	1821.91	-1.68639	1.42e-10	3.32e-09	DOWN	7.53554	7.69542	30.483	18.5671
ENSSSCG00000017416	12	20647691	20658777	9607	+	DHX58	144.331	-1.68926	0.000450852	0.00315945	DOWN	0.369473	0.45141	1.77448	0.869585
ENSSSCG00000004854	1	144930347	145196016	34406	-		14966.3	-1.69007	1.06e-17	6.26e-16	DOWN	26.0352	27.0891	97.328	74.5379
ENSSSCG00000015987	15	82973655	83009164	4181	-	NFE2L2	1616.38	-1.69045	2.43e-15	1.06e-13	DOWN	7.70618	9.21347	29.3208	25.4908
ENSSSCG00000020846	14	11367438	11403169	5357	+	SCARA3	532.505	-1.6906	1.11e-06	1.42e-05	DOWN	1.28216	2.71041	6.37854	6.56583
ENSSSCG00000035446	12	20374923	20390250	9996	+	CAVIN1	64.6713	-1.69254	0.00911074	0.0424707	DOWN	0.241867	0.17933	0.943803	0.418336
ENSSSCG00000002716	6	12924904	12948362	4032	+	MLKL	73.9228	-1.69323	0.00762633	0.036539	DOWN	0.328475	0.372772	1.63081	0.631259
ENSSSCG00000023027	6	62799489	62833539	3026	-	ZNF329	253.774	-1.69429	4.71e-06	5.32e-05	DOWN	0.793754	1.35238	3.68975	3.27164
ENSSSCG00000016579	18	19790358	19824453	17773	-	CCDC136	234.122	-1.695	4.89e-07	6.62e-06	DOWN	0.497027	0.606139	1.84464	1.7406
ENSSSCG00000032398	13	168790019	168836814	4367	+	VGLL3	93.871	-1.69725	0.00166676	0.0100133	DOWN	0.192987	0.356442	1.04387	0.737123
ENSSSCG00000017265	12	12311298	12343200	8206	-	AXIN2	2469.03	-1.69892	1.25e-12	3.93e-11	DOWN	6.04734	9.11029	26.4233	22.9753
ENSSSCG00000032197	2	9053093	9065889	5933	-	GNG3	511.431	-1.69922	2.28e-08	3.86e-07	DOWN	1.27394	1.26829	5.0384	3.22813
ENSSSCG00000038355	15	76902387	76905022	1954	+	SP5	205.948	-1.69981	9.41e-06	9.98e-05	DOWN	1.04592	1.64462	3.90514	4.88003
ENSSSCG00000034471	7	23540744	23541913	408	-	PSORS1C2	82.7669	-1.70231	0.00659532	0.0322915	DOWN	1.23937	3.93823	8.74406	8.11304
ENSSSCG00000032489	1	179540511	179605628	6542	+	KLHDC1	160.148	-1.70235	1.68e-05	0.000168868	DOWN	0.650431	0.848868	2.56155	2.33257
ENSSSCG00000007625	3	6329806	6343879	5706	+	ARPC1B	241.719	-1.70398	0.000922185	0.00597868	DOWN	0.884321	1.16248	5.12772	1.50728
ENSSSCG00000012315	1	9014209	9109066	12774	-	SYNJ2	1222.16	-1.70535	2.46e-15	1.07e-13	DOWN	2.02685	2.26598	7.48781	6.56471
ENSSSCG00000017338	12	18281711	18302483	5311	+	PLCD3	202.784	-1.70584	0.00034308	0.00246726	DOWN	0.935655	0.732433	3.88688	1.54547
ENSSSCG00000013181	2	13322843	13338996	9254	-	SERPING1	1626.17	-1.70592	7.93e-11	1.93e-09	DOWN	4.07058	6.57081	18.8992	15.935
ENSSSCG00000027266	5	5075434	5092631	2836	-	PNPLA3	256.176	-1.7077	8.54e-05	0.000726573	DOWN	1.58986	0.699361	4.4844	3.01967
ENSSSCG00000022161	4	186599	196749	34127	+	ZNF251	910.333	-1.7079	3.71e-09	7e-08	DOWN	1.44729	2.45342	5.57521	7.25758
ENSSSCG00000005301	1	235895615	235907128	13130	-	FAM214B	626.593	-1.71059	4.96e-11	1.26e-09	DOWN	2.1871	2.25492	8.21668	6.36421
ENSSSCG00000001944	7	63423058	63425513	1783	+	NKX2-8	216.211	-1.71074	0.000338995	0.00244371	DOWN	0.838991	2.23886	3.94619	6.19965
ENSSSCG00000022126	9	139301586	139475037	9278	+	EGFR	1552.19	-1.71112	1.79e-10	4.09e-09	DOWN	2.67846	4.51425	12.574	11.0652
ENSSSCG00000024622	6	60638779	60665393	10815	+	ZNF667	1735.66	-1.7117	6.82e-13	2.23e-11	DOWN	4.57911	6.72856	17.0433	20.2376
ENSSSCG00000025598	15	71342165	71498401	41937	-	COBLL1	689.294	-1.7147	3.03e-13	1.04e-11	DOWN	1.36701	1.19676	4.02404	4.44552
ENSSSCG00000038471	9	65978995	66001999	4404	-	NUAK2	1842.91	-1.71662	1.9e-07	2.76e-06	DOWN	4.8846	5.68367	24.0398	10.6192
ENSSSCG00000038594	17	47646933	47670461	4196	-	SDC4	393.825	-1.72352	5.05e-06	5.66e-05	DOWN	1.29549	1.06504	5.2431	2.54756
ENSSSCG00000003256	6	56212590	56234011	3879	-	PRKCG	137.11	-1.72427	0.000471466	0.00329117	DOWN	0.320466	0.569566	1.85646	1.08038
ENSSSCG00000003344	6	63695170	63700287	3831	+	VWA1	138.146	-1.72535	2.24e-05	0.000218338	DOWN	0.726823	0.682676	2.22544	2.46494
ENSSSCG00000029960	6	55346908	55389602	6998	-	LRRC4B	211.841	-1.72604	0.000497208	0.00346019	DOWN	0.753196	0.945589	4.15418	1.44425
ENSSSCG00000032585	6	58166101	58217654	9188	-	ZNF613	81.5744	-1.72759	0.00112496	0.00710745	DOWN	0.221126	0.331056	0.942279	0.890775
ENSSSCG00000011355	13	31262051	31295085	19078	-	COL7A1	190.626	-1.72818	4.26e-05	0.000388774	DOWN	0.218735	0.26831	1.03218	0.581089
ENSSSCG00000024892	8	5999713	6024769	6428	-	NSG1	736.933	-1.73411	1.95e-10	4.43e-09	DOWN	2.92816	4.44171	11.332	13.3285
ENSSSCG00000026789	12	6770170	6775152	1725	+	BTBD17	263.383	-1.7382	7.91e-05	0.000678201	DOWN	1.60005	2.21226	8.86628	3.82022
ENSSSCG00000007032	17	11196253	11210458	1686	-	PLAT	1660.34	-1.74035	2.18e-13	7.61e-12	DOWN	10.6846	13.8784	46.3169	35.9698
ENSSSCG00000007817	3	19518680	19577332	13160	-	IL4R	176.593	-1.74155	4.22e-05	0.000385805	DOWN	0.494543	0.435337	1.97682	1.13664
ENSSSCG00000015395	9	93731212	93973543	6997	-	GRM3	104.428	-1.74172	0.000542221	0.00374323	DOWN	0.231704	0.420424	0.982489	1.20683
ENSSSCG00000015322	9	73684237	73689134	1684	-	TFPI2	94.4727	-1.74203	0.000455338	0.00318966	DOWN	0.638085	0.760342	2.66776	2.01973
ENSSSCG00000011641	13	75106607	75190081	6489	-	SLCO2A1	1309.81	-1.74569	1.02e-06	1.32e-05	DOWN	2.13083	5.56465	13.9017	12.0051
ENSSSCG00000039609	16	149595	233810	14744	+	ANKRD33B	443.069	-1.74573	6.46e-06	7.12e-05	DOWN	0.549733	0.940167	3.28232	1.70787
ENSSSCG00000033637	13	147646027	147680155	4306	-		188.464	-1.7468	0.000129761	0.00104811	DOWN	0.533338	0.553899	2.50855	1.13545
ENSSSCG00000017912	12	52072711	52087785	9988	-	PLD2	1315.57	-1.75152	7.77e-12	2.18e-10	DOWN	2.5094	3.69714	11.5704	9.38891
ENSSSCG00000015872	15	63592294	63729441	29503	+	GPD2	4012.61	-1.75304	2.78e-23	2.81e-21	DOWN	7.27316	7.91858	24.366	27.1568
ENSSSCG00000038126	5	8777965	8807100	8703	-	MGAT3	268.467	-1.75319	7.66e-05	0.000661258	DOWN	0.598968	0.913575	3.53846	1.54707
ENSSSCG00000039094	4	689226	752960	146817	+	PLEC	27249.4	-1.75361	1.92e-17	1.1e-15	DOWN	17.4924	23.9781	74.9169	65.5035
ENSSSCG00000027467	13	78858445	78912596	17854	-	DZIP1L	599.572	-1.7557	7.34e-11	1.8e-09	DOWN	1.09758	0.794987	3.39526	3.02828
ENSSSCG00000004241	1	40988528	41002189	6395	-	GJA1	2291.89	-1.75571	3.95e-14	1.5e-12	DOWN	8.13956	8.64372	33.4145	23.3649
ENSSSCG00000030616	5	42263402	42299543	19440	-	KIAA1551	6307.47	-1.75693	1.78e-20	1.41e-18	DOWN	8.96856	10.8272	30.584	36.791
ENSSSCG00000011928	13	147179591	147244752	14089	+	CCDC80	2461.76	-1.75889	2.07e-11	5.59e-10	DOWN	5.81526	10.0727	28.2327	25.7724
ENSSSCG00000011570	13	66350606	66416831	8604	+	IRAK2	44.2775	-1.75922	0.0100523	0.0460299	DOWN	0.194251	0.165335	0.66349	0.559964
ENSSSCG00000026893	17	13383525	13393685	2593	+		205.241	-1.75997	1.84e-05	0.000182735	DOWN	1.27205	2.24754	6.80835	5.12106
ENSSSCG00000009283	11	2543785	2640736	7761	+	TNFRSF19	1317.85	-1.76401	5e-11	1.27e-09	DOWN	2.41274	4.08635	11.1433	11.0346
ENSSSCG00000039009	1	229588344	229623678	2796	-		231.579	-1.76462	2.97e-07	4.2e-06	DOWN	3.25144	2.60877	10.7052	9.31038
ENSSSCG00000024736	6	55534864	55541862	4425	+	ACP4	69.4814	-1.76982	0.00925991	0.0429668	DOWN	0.355837	0.401699	1.95262	0.620858
ENSSSCG00000010138	14	51503114	51519564	26931	+	ZDHHC8	170.555	-1.77023	2.04e-06	2.49e-05	DOWN	0.314746	0.304497	1.01137	1.11393
ENSSSCG00000023483	X	124984198	124996277	5586	+	PLXNA3	931.056	-1.77039	8.83e-12	2.47e-10	DOWN	1.75012	2.34163	7.87685	6.11602
ENSSSCG00000014958	9	26680274	26682701	2428	+	FUT4	58.1415	-1.77301	0.00841282	0.0397548	DOWN	0.164875	0.423951	1.0612	0.950566
ENSSSCG00000023297	15	80375738	80417243	16263	+	SCRN3	108.488	-1.77333	0.000196083	0.00150777	DOWN	0.234924	0.187957	0.841876	0.60949
ENSSSCG00000017164	12	3254494	3300831	3609	+	TIMP2	1660.26	-1.7735	1.14e-13	4.14e-12	DOWN	5.58112	5.69046	22.7452	15.8614
ENSSSCG00000037898	2	141510749	141513267	915	+	CXXC5	426.626	-1.77959	9.59e-11	2.3e-09	DOWN	5.27308	6.11878	20.5419	18.7187
ENSSSCG00000017244	12	7511267	7615730	6240	+	SDK2	553.787	-1.78247	1.34e-08	2.34e-07	DOWN	1.03321	1.13058	4.66381	2.78374
ENSSSCG00000002774	6	28132115	28183780	25498	+	RIPOR1	2023.73	-1.78608	1.81e-19	1.3e-17	DOWN	3.96134	3.99444	14.7745	12.7682
ENSSSCG00000010948	10	27666976	27675171	3431	-		723.825	-1.78619	6.09e-11	1.53e-09	DOWN	2.02034	3.11724	8.85761	8.9396
ENSSSCG00000006610	4	97233428	97241989	3810	+	S100A11	3818.93	-1.78716	1.36e-24	1.64e-22	DOWN	12.5808	11.8019	42.7436	41.8298
ENSSSCG00000005063	1	186027585	186038340	9894	-		2394.44	-1.78828	4.71e-09	8.69e-08	DOWN	5.37992	11.6599	27.9548	31.284
ENSSSCG00000024873	2	142870047	142872452	2406	+	PCDHB6	118.45	-1.78979	0.000702185	0.00471099	DOWN	0.394064	0.803482	2.58114	1.55248
ENSSSCG00000027056	6	58039679	58085781	6279	-		58.0911	-1.79279	0.00599523	0.0297615	DOWN	0.212915	0.408141	0.841793	1.32093
ENSSSCG00000012903	2	5030067	5042073	7362	+	PITPNM1	4118.11	-1.79389	5.85e-20	4.37e-18	DOWN	11.9164	15.1318	48.18	46.0541
ENSSSCG00000006539	4	94818322	94832084	8453	+	SHC1	4246.23	-1.79478	8.88e-21	7.24e-19	DOWN	9.7503	12.2577	38.2065	38.5546
ENSSSCG00000000759	5	68627338	68731931	4174	+		200.648	-1.79975	3.7e-05	0.000343622	DOWN	0.699719	1.54019	4.1139	3.69796
ENSSSCG00000039264	AEMK02000682.1	850865	870221	8040	+		1246.83	-1.80526	1e-12	3.2e-11	DOWN	1.47275	2.26393	6.7422	6.37201
ENSSSCG00000027348	15	80520898	80646460	14635	-	WIPF1	350.779	-1.80912	1.3e-09	2.61e-08	DOWN	0.838237	0.781703	3.13634	2.56229
ENSSSCG00000039027	X	47761886	47775737	8197	+	TRO	125.849	-1.80916	0.00029734	0.00217637	DOWN	0.131089	0.238902	0.479558	0.826166
ENSSSCG00000037013	3	41134261	41138570	3672	-	WFIKKN1	853.895	-1.8106	2.28e-08	3.86e-07	DOWN	1.81315	3.77413	10.1744	9.50243
ENSSSCG00000017515	12	23952816	23974613	13572	+	TBKBP1	489.336	-1.81127	3.24e-07	4.54e-06	DOWN	0.699068	0.99599	3.85037	2.09405
ENSSSCG00000004835	1	142448689	142454697	4375	+	MAGEL2	2064.68	-1.81187	3.76e-12	1.1e-10	DOWN	5.00847	6.31815	24.252	15.5554
ENSSSCG00000009975	14	46348628	46402070	6948	+	EMID1	1592.97	-1.81435	7.35e-13	2.38e-11	DOWN	8.24841	9.80507	37.9842	25.6011
ENSSSCG00000039793	6	150247296	150605912	35854	-		583.849	-1.81668	1.02e-12	3.25e-11	DOWN	0.75811	0.600615	2.29687	2.52206
ENSSSCG00000032967	5	14874001	14891556	18735	+	CACNB3	1568.37	-1.81926	5.77e-16	2.78e-14	DOWN	2.41149	3.28949	9.55997	10.6766
ENSSSCG00000012669	X	107369493	107537826	11722	+	ARHGAP36	288.873	-1.8193	2.47e-07	3.52e-06	DOWN	0.959846	1.25652	4.663	3.16639
ENSSSCG00000038562	5	14911453	14936489	10349	-	RND1	547.146	-1.82006	3.96e-07	5.47e-06	DOWN	1.04898	1.37078	5.71645	2.81592
ENSSSCG00000002720	6	13265957	13279997	1464	+		2589.9	-1.82036	7.59e-09	1.37e-07	DOWN	13.3554	28.8961	84.5909	65.0715
ENSSSCG00000004921	1	162936675	163065872	15846	+		491.545	-1.82048	4.03e-07	5.55e-06	DOWN	0.464688	0.983707	2.22636	2.92231
ENSSSCG00000000198	5	15316383	15335076	3741	+	DNAJC22	127.646	-1.82308	3.44e-05	0.000321558	DOWN	0.622167	0.904728	2.59569	2.82706
ENSSSCG00000003371	6	67138961	67144398	1794	-	GPR153	915.011	-1.82588	2.88e-10	6.38e-09	DOWN	4.41586	7.73898	22.6481	20.6009
ENSSSCG00000017328	12	18037007	18069994	16887	+	ARHGAP27	575.974	-1.82727	1.37e-12	4.26e-11	DOWN	1.2448	1.36847	5.06797	4.2366
ENSSSCG00000020777	5	10063794	10095384	7571	-		1475.44	-1.82838	3.75e-11	9.69e-10	DOWN	2.54132	4.49205	13.1113	11.9683
ENSSSCG00000000516	5	38326410	38532777	20979	-	KCNC2	136.091	-1.82998	0.00145354	0.00889472	DOWN	0.139034	0.43881	1.302	0.747422
ENSSSCG00000026991	6	165187717	165207750	3494	-	LURAP1	183.056	-1.83003	1.98e-06	2.41e-05	DOWN	0.663315	0.582027	1.82467	2.64221
ENSSSCG00000008254	3	63977751	64418025	2493	-		145.09	-1.83071	1.55e-05	0.000157629	DOWN	1.65676	1.07683	4.85395	4.94476
ENSSSCG00000001382	7	23373583	23394965	41105	+	DDR1	12479.6	-1.83388	5.73e-12	1.63e-10	DOWN	13.317	24.6519	73.2816	62.6419
ENSSSCG00000016691	18	44487997	44827657	4737	+	JAZF1	99.4258	-1.84043	0.00095545	0.00615905	DOWN	0.165371	0.412586	1.10191	0.968322
ENSSSCG00000031027	X	89217276	89221085	3810	-	IRS4	536.252	-1.84058	7.28e-08	1.13e-06	DOWN	1.19448	2.13501	4.68186	7.34094
ENSSSCG00000028552	5	47686752	47692762	7519	+	BHLHE41	206.611	-1.84125	1.11e-05	0.000115853	DOWN	0.384442	0.703912	1.57301	2.3516
ENSSSCG00000024377	7	112561988	112753617	13873	-	RPS6KA5	145.689	-1.84685	3.01e-05	0.000285546	DOWN	0.324857	0.43134	1.64438	1.07693
ENSSSCG00000013351	2	39262275	39704809	31106	-	NAV2	2557.19	-1.84709	1.48e-14	5.88e-13	DOWN	1.9082	3.00987	8.61909	9.17614
ENSSSCG00000022236	9	6745870	6760434	5041	+	FOLR1	70.9966	-1.8471	0.000829402	0.00545333	DOWN	0.600265	0.590103	2.35279	1.94667
ENSSSCG00000003108	6	52857754	52874626	1779	+	NPAS1	1379.4	-1.84727	2.18e-08	3.69e-07	DOWN	10.8485	7.40908	43.9513	21.6622
ENSSSCG00000026798	14	106516418	106556458	1407	+		130.251	-1.84765	5e-05	0.000450088	DOWN	1.19797	0.981408	2.98167	4.94264
ENSSSCG00000003368	6	67105763	67118145	5358	+	RNF207	200.208	-1.84883	3.89e-05	0.000358906	DOWN	0.349975	0.529489	2.10233	1.05988
ENSSSCG00000040344	18	29892028	29936366	6475	-	TES	497.813	-1.85747	2.63e-10	5.86e-09	DOWN	0.800471	1.00037	3.77521	2.76244
ENSSSCG00000000171	5	14021321	14030039	1776	+	CKAP4	5579.92	-1.85766	1e-17	5.96e-16	DOWN	31.9124	41.6457	149.095	118.309
ENSSSCG00000039348	5	10040263	10040847	585	-	H1F0	1938.61	-1.85863	7.19e-11	1.77e-09	DOWN	28.7047	48.839	164.657	117.112
ENSSSCG00000001595	7	35159049	35283324	7656	+	DAAM2	176.692	-1.86222	2.79e-05	0.00026603	DOWN	0.602445	0.459181	2.51875	1.34552
ENSSSCG00000040824	9	65737626	65776410	23291	+	CNTN2	71.5522	-1.86264	0.000648882	0.00437772	DOWN	0.102978	0.101235	0.343086	0.404462
ENSSSCG00000040688	6	62465106	62469988	4883	+		169.319	-1.86268	4.07e-06	4.66e-05	DOWN	0.327927	0.483306	1.29886	1.66673
ENSSSCG00000031713	14	73002572	73055557	2798	+	H2AFY2	899.941	-1.86302	1.13e-12	3.57e-11	DOWN	3.3735	4.13651	15.8672	11.5047
ENSSSCG00000014875	9	11194297	11246712	4526	+	CAPN5	569.076	-1.86402	4.41e-11	1.13e-09	DOWN	1.27086	1.66413	6.05047	4.65653
ENSSSCG00000006889	4	123073602	123158548	10939	+	ARHGAP29	915.217	-1.86865	9.13e-10	1.89e-08	DOWN	1.70874	2.1734	9.01231	5.16373
ENSSSCG00000032196	6	61836686	61907723	13051	+		85.8087	-1.87635	0.000506428	0.00351625	DOWN	0.169543	0.164148	0.443026	0.794203
ENSSSCG00000003253	6	56236316	56278582	5587	-		1217.05	-1.87679	1.11e-08	1.96e-07	DOWN	3.76113	5.56071	22.6154	11.585
ENSSSCG00000003471	6	75249935	75280107	10644	-	EPHA2	560.157	-1.87796	8.38e-08	1.29e-06	DOWN	0.956369	1.03917	4.91507	2.41113
ENSSSCG00000003322	6	60721485	60750617	7612	+	ZNF582	142.472	-1.87845	8.68e-06	9.29e-05	DOWN	0.272742	0.320485	1.24127	0.944566
ENSSSCG00000023228	6	48888931	48918306	9092	-	NUMBL	1687.81	-1.87935	7.09e-16	3.36e-14	DOWN	5.49973	5.61727	23.8369	17.1507
ENSSSCG00000007171	17	32874812	32943828	2513	-	EBF4	235.511	-1.88057	1.87e-05	0.000185555	DOWN	0.997711	1.16889	5.52085	2.44105
ENSSSCG00000020813	3	164188	202150	4062	+	FAM20C	646.226	-1.88129	1.04e-09	2.13e-08	DOWN	1.30711	2.37341	6.53018	7.09485
ENSSSCG00000008668	3	4422475	4439939	3899	-	RBAK	287.775	-1.88325	3.32e-09	6.34e-08	DOWN	0.740317	0.96587	3.05846	3.26346
ENSSSCG00000021802	1	225148990	225193623	4042	-	ABHD17B	4186.2	-1.88613	1.4e-25	1.8e-23	DOWN	11.1028	12.7767	42.3824	46.4161
ENSSSCG00000010144	14	54666743	54742779	21900	-	ACTN2	3412.92	-1.88665	6.08e-12	1.73e-10	DOWN	4.66904	7.48414	26.892	18.1195
ENSSSCG00000015846	15	54539234	54725392	6026	-	RBPMS	2808.58	-1.88813	8.74e-09	1.56e-07	DOWN	5.82215	11.5067	40.5499	23.6205
ENSSSCG00000017562	12	26844079	26911746	13899	+	CACNA1G	118.02	-1.88858	0.000295591	0.00216532	DOWN	0.239022	0.140651	0.916044	0.493375
ENSSSCG00000038401	7	46323080	46406958	6068	-	TRAM2	1723.17	-1.89078	2.28e-17	1.29e-15	DOWN	2.74651	3.78579	11.7314	12.6267
ENSSSCG00000025023	2	100404	99542	24211	+	PGGHG	252.543	-1.89263	6.43e-06	7.09e-05	DOWN	0.534355	0.367198	2.22037	1.12929
ENSSSCG00000022197	15	59066613	59108772	4059	+	HS6ST1	9910.66	-1.89331	6.87e-19	4.69e-17	DOWN	25.17	30.8956	119.014	89.8024
ENSSSCG00000017427	12	20939568	20950122	3928	+	HAP1	104.858	-1.8937	0.00152863	0.00930074	DOWN	0.236011	0.377104	1.66511	0.603032
ENSSSCG00000034302	16	79335324	79399155	28712	+	SLC12A7	1218.61	-1.89384	3.32e-13	1.14e-11	DOWN	1.44254	1.96013	7.31525	5.35494
ENSSSCG00000022129	X	131773	155841	2209	-	ARSE	1383.89	-1.89498	4.48e-10	9.71e-09	DOWN	4.75943	9.61514	28.0684	25.6115
ENSSSCG00000013849	2	61450736	61476814	8250	-	TPM4	9680.15	-1.89615	1.3e-23	1.38e-21	DOWN	17.4268	19.8631	75.823	63.4658
ENSSSCG00000033009	7	7328279	7422238	11450	+	GCNT2	2680.76	-1.89678	1.27e-10	2.98e-09	DOWN	4.2795	8.47823	26.4402	21.223
ENSSSCG00000014924	9	21726570	21761760	5026	-	CTSC	565.061	-1.89723	3.16e-12	9.31e-11	DOWN	2.02632	2.52031	9.39165	7.58935
ENSSSCG00000032735	10	23392298	23412712	1887	+	INAVA	550.669	-1.89815	1.16e-09	2.35e-08	DOWN	2.44525	4.24424	13.1642	11.8447
ENSSSCG00000005361	1	239109809	239114730	2840	+	ALDH1B1	156.62	-1.90265	0.00116453	0.00732678	DOWN	0.237401	1.02546	1.97733	2.76948
ENSSSCG00000032861	5	14102011	14177584	8221	+	NUAK1	6606.75	-1.90504	7.06e-13	2.3e-11	DOWN	11.3103	15.3659	62.3887	37.5758
ENSSSCG00000038406	3	117773482	117777502	231	-		259.429	-1.90728	0.00023354	0.00175918	DOWN	9.94179	15.6506	73.7882	21.6915
ENSSSCG00000025564	14	46449767	46455278	2504	+	GAS2L1	552.438	-1.90828	5.04e-07	6.82e-06	DOWN	1.54822	3.47917	11.2793	7.60415
ENSSSCG00000039962	3	10037946	10039704	1750	-	HSPB1	690.294	-1.90983	6.77e-06	7.43e-05	DOWN	5.92869	11.6806	47.3647	18.5885
ENSSSCG00000002754	6	17292770	17302627	1925	+	NQO1	2075.33	-1.91109	3.89e-14	1.48e-12	DOWN	10.6277	13.8899	54.7921	37.5618
ENSSSCG00000023294	3	57928261	57946654	5911	+		119.842	-1.91541	2.29e-05	0.000222826	DOWN	0.541286	0.778864	2.57796	2.41414
ENSSSCG00000028977	1	153042000	153393098	1815	-	DOK6	39.759	-1.9159	0.00885212	0.0414572	DOWN	0.424965	0.53304	2.10402	1.51518
ENSSSCG00000032852	14	14627129	14667579	4426	-	FAM167A	701.814	-1.91728	1.26e-12	3.97e-11	DOWN	1.44715	2.14985	6.3663	7.29355
ENSSSCG00000008820	8	38051061	38181874	2603	-	TEC	67.5874	-1.92285	0.0022101	0.0127649	DOWN	0.315675	0.270063	1.51016	0.711661
ENSSSCG00000009852	14	34558891	34606890	9431	+	VSIG10	974.719	-1.92461	1.35e-11	3.69e-10	DOWN	1.62631	2.84567	8.05866	9.01234
ENSSSCG00000027952	13	136973000	137133977	4601	+	ADCY5	116.885	-1.92786	0.000348854	0.00250381	DOWN	0.228964	0.343771	1.49335	0.679833
ENSSSCG00000016033	15	92988351	93254389	22661	+	GULP1	154.851	-1.92815	1.21e-06	1.54e-05	DOWN	0.455353	0.564596	1.99704	1.898
ENSSSCG00000022413	9	53375625	53394171	4966	+	TIRAP	60.4439	-1.92876	0.00443821	0.0230123	DOWN	0.18496	0.335388	1.33645	0.637498
ENSSSCG00000006409	4	91156248	91160468	1052	-		1398.44	-1.92891	1.51e-08	2.63e-07	DOWN	8.79223	21.1446	50.2719	64.5755
ENSSSCG00000017818	12	47948982	47959470	8118	+	SERPINF1	173.655	-1.92947	3.23e-06	3.77e-05	DOWN	0.279118	0.484222	1.39649	1.52047
ENSSSCG00000009097	8	102387828	102421352	3779	+	ANXA5	6125.73	-1.93089	7.77e-22	6.83e-20	DOWN	30.7403	41.2187	130.304	145.814
ENSSSCG00000008985	8	72540836	72543235	2400	-	SOWAHB	42.2661	-1.93735	0.00568125	0.0284314	DOWN	0.175578	0.219679	0.784536	0.733895
ENSSSCG00000009613	14	6323195	6346719	7599	+	DMTN	551.034	-1.9388	1.22e-10	2.87e-09	DOWN	2.70279	1.85628	10.0748	7.46572
ENSSSCG00000005778	6	127960266	127973191	1657	+	HSBP1L1	70.5568	-1.94221	0.00151361	0.00921868	DOWN	0.661197	0.28788	1.65465	2.03431
ENSSSCG00000017012	16	55031214	55218043	4639	+	SLIT3	1142.12	-1.94321	9.51e-09	1.69e-07	DOWN	1.794	3.70721	12.7532	8.42503
ENSSSCG00000007488	17	55390720	55542254	1968	+	DOK5	1562.62	-1.94557	1.33e-14	5.29e-13	DOWN	9.87088	7.84568	40.385	27.9917
ENSSSCG00000012964	2	6374656	6387718	3270	-	TSGA10IP	84.5937	-1.94679	0.00129769	0.00804159	DOWN	0.55209	0.596674	3.16039	1.2584
ENSSSCG00000040507	2	80452893	80472663	9134	+	PDLIM7	5888.52	-1.94745	1.39e-12	4.32e-11	DOWN	22.2018	34.6829	134.552	85.0885
ENSSSCG00000009231	8	133959246	134041258	8744	-	CDS1	1146.02	-1.95059	1.5e-14	5.92e-13	DOWN	2.27218	2.83311	8.00382	11.8969
ENSSSCG00000002412	7	104039514	104190377	8004	-	STON2	938.224	-1.95099	8.78e-16	4.12e-14	DOWN	2.03944	2.809	9.37778	9.45301
ENSSSCG00000034062	2	84996261	85235718	5797	+	SV2C	575.201	-1.9551	7.24e-12	2.04e-10	DOWN	2.08981	2.23525	6.59768	10.3214
ENSSSCG00000012912	2	5109061	5118552	11888	-	TBC1D10C	209.464	-1.95525	1.02e-07	1.54e-06	DOWN	0.488924	0.424608	2.02681	1.52885
ENSSSCG00000037264	6	98278648	98385862	4008	-	RAB31	520.202	-1.95539	3.9e-12	1.13e-10	DOWN	1.44562	1.43446	6.46981	4.72796
ENSSSCG00000015444	9	107671320	107746867	5271	-	LAMB1	8404.2	-1.9557	2.55e-29	4.24e-27	DOWN	19.0947	16.2945	67.6768	70.3518
ENSSSCG00000008230	3	58964549	59001145	2405	-	ATOH8	51.3321	-1.96155	0.00935285	0.0433314	DOWN	0.14017	0.334053	0.535672	1.32584
ENSSSCG00000033262	2	151399969	151433844	10095	-	CD74	46.6231	-1.96415	0.00548096	0.0275356	DOWN	0.10025	0.172551	0.637435	0.425458
ENSSSCG00000021271	13	146576645	146623032	2541	+		460.101	-1.96872	6.69e-11	1.66e-09	DOWN	1.58372	2.41083	7.15002	8.56903
ENSSSCG00000008501	3	103378339	103493379	9488	-	VIT	53.5822	-1.97236	0.00321895	0.0175448	DOWN	0.108511	0.229871	0.642704	0.686431
ENSSSCG00000012893	2	4898016	4911025	8266	+	UNC93B1	260.122	-1.9807	2.15e-05	0.000210864	DOWN	0.759975	0.589823	3.88025	1.43409
ENSSSCG00000032352	6	62620057	62643090	9808	+		103.07	-1.98232	0.000455875	0.00319218	DOWN	0.245223	0.465953	0.90402	1.92965
ENSSSCG00000035527	6	62597613	62615310	4256	+		109.631	-1.9832	7.62e-05	0.000658391	DOWN	0.193069	0.371638	1.04005	1.19874
ENSSSCG00000035993	16	63167046	63188844	4276	+	C1QTNF2	85.9508	-1.9865	0.000812242	0.00535606	DOWN	0.123183	0.317057	0.741623	1.00848
ENSSSCG00000004318	1	57374055	57438433	9039	-	RRAGD	2911.22	-1.98683	1.5e-25	1.9e-23	DOWN	6.67542	7.94866	29.329	28.9206
ENSSSCG00000032381	3	31523434	31579082	10516	+	LITAF	7660.74	-1.98726	1.66e-14	6.53e-13	DOWN	14.4002	16.5591	77.7098	45.0512
ENSSSCG00000029791	8	14758534	14781878	459	+		46.9017	-1.98916	0.00560019	0.0280723	DOWN	1.56069	0.656371	4.46199	4.43281
ENSSSCG00000001478	7	25344729	25469988	4917	+	BMP5	324.076	-1.9957	4.29e-09	7.97e-08	DOWN	0.714118	1.16586	3.94951	3.56604
ENSSSCG00000040435	5	22406136	22422398	12562	-	STAT6	476.77	-1.9958	3.17e-11	8.3e-10	DOWN	1.255	1.16118	5.74858	3.90862
ENSSSCG00000022204	6	63365988	63398724	70117	+	AGRN	1743.64	-1.9958	1.16e-22	1.11e-20	DOWN	1.66391	2.03173	7.19737	7.62166
ENSSSCG00000013061	2	9127379	9137748	6810	+	EML3	392.084	-1.99657	6.45e-07	8.58e-06	DOWN	0.938017	1.49032	6.53309	3.13734
ENSSSCG00000015474	9	113727852	113777766	44933	+	PPFIA4	215.487	-1.99671	7.32e-07	9.67e-06	DOWN	0.378414	0.332456	1.80501	1.03538
ENSSSCG00000017232	12	6466121	6483548	3818	-	SLC9A3R1	1181.23	-1.99961	1.83e-10	4.17e-09	DOWN	4.81246	8.26182	32.0203	20.2971
ENSSSCG00000003376	6	67316819	67365701	10152	-	PLEKHG5	6062.24	-2.00009	1.44e-17	8.35e-16	DOWN	8.48372	12.529	46.9159	37.4083
ENSSSCG00000000400	5	21787826	21793592	2246	-	MIP	181.538	-2.00049	3.59e-06	4.15e-05	DOWN	0.590991	1.16253	3.76513	3.25855
ENSSSCG00000001213	7	22256753	22267979	651	-	GPX6	78.301	-2.00069	0.00148348	0.00904122	DOWN	0.64729	1.96684	4.92198	5.55115
ENSSSCG00000010370	14	88319211	88337496	1933	-		52.5096	-2.0008	0.00306611	0.0168181	DOWN	0.326994	0.259764	1.52092	0.832648
ENSSSCG00000038514	7	23802617	23842498	6951	-	DDAH2	2214.59	-2.00225	4.16e-10	9.05e-09	DOWN	11.3419	18.9847	78.974	42.4653
ENSSSCG00000003989	6	62368887	62378218	2738	+		100.48	-2.00392	0.000106596	0.00088428	DOWN	0.300111	0.495155	1.26679	1.94098
ENSSSCG00000035805	7	121565855	121576725	13443	+	DLK1	120.705	-2.00738	0.000126163	0.00102315	DOWN	0.361927	0.169428	0.803873	1.36004
ENSSSCG00000026710	3	33834397	33847942	5920	+	CARHSP1	884.538	-2.01055	2.76e-13	9.54e-12	DOWN	2.84418	3.4724	15.2401	10.2436
ENSSSCG00000005614	1	268010307	268066016	7622	-	FAM129B	2045.19	-2.01259	2.89e-13	9.96e-12	DOWN	5.13234	6.0265	28.532	16.4979
ENSSSCG00000008799	8	32432923	32792553	34452	+	LIMCH1	916.328	-2.02154	1.92e-16	9.77e-15	DOWN	1.56562	1.78411	7.68553	5.95015
ENSSSCG00000017300	12	16058677	16119709	16880	-	MRC2	4364.72	-2.02249	2.33e-17	1.31e-15	DOWN	5.76686	8.04186	32.3684	23.8667
ENSSSCG00000000443	5	22732516	22748001	14500	+	GLI1	45.2891	-2.02284	0.00574185	0.0287029	DOWN	0.0568453	0.130635	0.324665	0.43893
ENSSSCG00000031533	2	143046030	143048478	2397	+	PCDHGB6	42.0253	-2.02558	0.00412443	0.0216772	DOWN	0.175797	0.199006	0.661489	0.874175
ENSSSCG00000012136	X	11934162	12033753	2730	-	PIR	488.967	-2.02901	2.44e-08	4.11e-07	DOWN	2.47173	4.89704	17.8355	12.2545
ENSSSCG00000040735	4	130483878	130617536	12640	+	DDAH1	645.658	-2.02947	4.17e-15	1.77e-13	DOWN	1.53734	2.07571	7.43028	7.3808
ENSSSCG00000021885	18	31025531	31125721	4662	-	MDFIC	159.506	-2.03081	2.86e-06	3.39e-05	DOWN	0.400351	0.695373	2.4469	2.03432
ENSSSCG00000037534	9	59037716	59271936	6007	-	OPCML	204.172	-2.03167	2.19e-05	0.000214237	DOWN	0.235	0.489	1.94668	1.00603
ENSSSCG00000038569	X	83132835	83137131	6702	+	ARMCX1	274.416	-2.03232	2.13e-08	3.62e-07	DOWN	0.995813	1.42601	5.83421	4.07929
ENSSSCG00000012572	X	88958616	89183372	18649	+	COL4A5	2524.81	-2.03655	4.54e-19	3.15e-17	DOWN	3.25487	4.82069	16.5539	16.7471
ENSSSCG00000021158	11	78408056	78505493	37857	+	MCF2L	466.15	-2.03666	1.29e-12	4.05e-11	DOWN	0.812738	1.12577	4.17846	3.79973
ENSSSCG00000036135	12	26379000	26397284	12617	-	COL1A1	187.941	-2.03935	1.04e-06	1.34e-05	DOWN	0.276221	0.352938	1.61226	0.973735
ENSSSCG00000036512	8	371360	378380	5382	+	FGFRL1	490.074	-2.04119	3.01e-09	5.78e-08	DOWN	1.10005	0.825677	5.08815	2.84383
ENSSSCG00000004509	1	99081904	99110876	11024	+	LIPG	2757.84	-2.04121	7.04e-15	2.93e-13	DOWN	6.72603	7.7961	37.34	22.4568
ENSSSCG00000014812	9	6785303	6790463	4131	+	FOLR2	179.666	-2.04297	3.65e-06	4.2e-05	DOWN	0.817404	1.72972	5.41345	5.09859
ENSSSCG00000031981	10	24158648	24161497	1151	+	SHISA4	80.258	-2.04659	0.000179917	0.00139952	DOWN	0.622377	0.850688	3.53004	2.55926
ENSSSCG00000009998	14	47261911	47266734	4570	-	CASTOR1	404.029	-2.04717	2.46e-10	5.51e-09	DOWN	2.19606	3.03245	12.6583	8.9745
ENSSSCG00000003370	6	67134268	67135268	531	+	HES3	661.384	-2.04976	2.14e-08	3.63e-07	DOWN	7.5786	18.676	51.0738	58.2198
ENSSSCG00000037102	2	77656663	77662613	3685	-	FSTL3	246.843	-2.05275	1.3e-08	2.27e-07	DOWN	1.34988	1.42085	6.87822	4.63709
ENSSSCG00000027550	13	22851854	22872843	2265	-	PLCD1	1239.99	-2.05532	1.06e-10	2.52e-09	DOWN	4.3906	7.10511	30.2913	17.4834
ENSSSCG00000038712	6	58249728	58254054	4327	+	ZNF577	124.563	-2.0597	1.99e-05	0.000197523	DOWN	0.204509	0.400353	1.1604	1.36856
ENSSSCG00000011727	13	97273522	97280388	6030	+	PTX3	1323.58	-2.06027	1.26e-10	2.98e-09	DOWN	2.77944	5.74385	20.214	15.4175
[truncated: 625 more rows]
