# Supplementary material for: IRF-1 expressed in the inner cell mass of the porcine early blastocyst enhances the pluripotency of induced pluripotent stem cells
Source: Stem Cell Res Ther. 2020 Nov 27;11:505. doi: 10.1186/s13287-020-01983-2 (PMC7694439; doi:10.1186/s13287-020-01983-2)
Supplement: Supplementary file 6 — Additional file 6: Table S5. Target sites and genes associated with peaks from ChIP-Seq. [file 13287_2020_1983_MOESM6_ESM.xlsx]

## Sheet: Sheet1
	seqnames	start	end	width	strand	annotation	geneChr	geneStart	geneEnd	geneLength	geneStrand	geneId	transcriptId	distanceToTSS
1	1	13722927	13723249	323	*	5' UTR	1	13649498	13688676	39179	2	MYCT1	MYCT1-201	-34251
2	1	17478454	17478699	246	*	Intron (SASH1-204/SASH1, intron 1 of 19)	1	17308172	17451426	143255	2	SASH1	SASH1-205	-27028
3	1	17853411	17853935	525	*	Distal Intergenic	1	17306372	17662825	356454	2	SASH1	SASH1-201	-190586
4	1	21113346	21113600	255	*	Intron (NA, intron 2 of 1)	1	21127559	21159691	32133	2	STX11	STX11-201	46091
5	1	22239057	22239385	329	*	Exon (NA, exon 2 of 2)	1	22241840	22436089	194250	1	HIVEP2	HIVEP2-201	-2455
6	1	25140061	25140565	505	*	Distal Intergenic	1	25155664	25160279	4616	1	CITED2	CITED2-201	-15099
7	1	30923685	30924081	397	*	5' UTR	1	30923765	30954272	30508	1	SLC18B1	SLC18B1-201	0
8	1	32361083	32361709	627	*	Intron (AKAP7-201/AKAP7, intron 1 of 7)	1	32222334	32361850	139517	2	AKAP7	AKAP7-204	141
9	1	53256711	53257490	780	*	Intron (MRAP2-201/MRAP2, intron 1 of 3)	1	53256006	53318107	62102	1	MRAP2	MRAP2-201	705
10	1	53866408	53866783	376	*	Exon (NA, exon 1 of 2)	1	53837454	53867475	30022	2	TBX18	TBX18-201	692
11	1	72700687	72700984	298	*	5' UTR	1	72687452	72826360	138909	1	CRYBG1	CRYBG1-206	13235
12	1	73165126	73165514	389	*	Intron (MTRES1-201/MTRES1, intron 1 of 4)	1	73162408	73180017	17610	1	MTRES1	MTRES1-201	2718
13	1	73966474	73966735	262	*	Intron (SCML4-201/SCML4, intron 1 of 10)	1	73849793	73968604	118812	2	SCML4	SCML4-205	1869
14	1	74078147	74078590	444	*	5' UTR	1	74000684	74078550	77867	2	SEC63	SEC63-201	0
15	1	122876369	122876788	420	*	5' UTR	1	122876326	122979844	103519	1	CEP152	CEP152-206	43
16	1	127811311	127811891	581	*	Intron (PDIA3-201/PDIA3, intron 1 of 14)	1	127785772	127814196	28425	2	PDIA3	PDIA3-201	2305
17	1	140759137	140759562	426	*	Intron (GABRB3-201/GABRB3, intron 4 of 9)	1	140676348	140905652	229305	1	GABRB3	GABRB3-203	82789
18	1	144474147	144474637	491	*	Intron (FAM189A1-201/FAM189A1, intron 2 of 12)	1	144316121	144788091	471971	2	FAM189A1	FAM189A1-201	313454
19	1	146773420	146773672	253	*	Distal Intergenic	1	146255915	146274620	18706	2	SALL3	SALL3-202	-498800
20	1	159529486	159530060	575	*	Distal Intergenic	1	159530623	159601981	71359	1	RNF152	RNF152-201	-563
21	1	161110030	161110556	527	*	Distal Intergenic	1	161182868	161188164	5297	2	PMAIP1	PMAIP1-201	77608
22	1	162734578	162734859	282	*	Intron (NEDD4L-209/NEDD4L, intron 1 of 29)	1	162368379	162737492	369114	2	NEDD4L	NEDD4L-209	2633
23	1	187343629	187343935	307	*	Intron (PSMA3-201/PSMA3, intron 1 of 10)	1	187343516	187370588	27073	1	PSMA3	PSMA3-202	113
24	1	194438063	194438636	574	*	Exon (NA, exon 1 of 2)	1	194439820	194475870	36051	1	WDR89	WDR89-201	-1184
25	1	200773580	200773949	370	*	Distal Intergenic	1	200774496	200796239	21744	1	P14ARF	P14ARF-201	-547
26	1	205948826	205949472	647	*	Intron (BNC2-201/BNC2, intron 1 of 7)	1	205925120	206372152	447033	1	BNC2	BNC2-203	23706
27	1	208174294	208174775	482	*	Distal Intergenic	1	208175194	208421643	246450	1	NFIB	NFIB-201	-419
28	1	216682474	216683025	552	*	5' UTR	1	216664278	216682607	18330	2	CD274	CD274-202	0
29	1	217687846	217688357	512	*	Intron (GLIS3-201/GLIS3, intron 2 of 10)	1	217629331	218117267	487937	1	GLIS3	GLIS3-201	58515
30	1	219663846	219664153	308	*	Intron (SMARCA2-201/SMARCA2, intron 27 of 36)	1	219624827	219664364	39538	2	SMARCA2	SMARCA2-205	211
31	1	222305357	222305766	410	*	Intron (PIP5K1B-201/PIP5K1B, intron 14 of 15)	1	222205044	222379039	173996	1	PIP5K1B	PIP5K1B-207	100313
32	1	230650288	230650549	262	*	Intron (GNAQ-201/GNAQ, intron 6 of 7)	1	230341942	230546120	204179	2	GNA14	GNA14-201	-104168
33	1	234676570	234676908	339	*	Distal Intergenic	1	234277843	234370593	92751	2	TLE1	TLE1-201	-305977
34	1	237235234	237235491	258	*	5' UTR	1	237111010	237235486	124477	2	RNF38	RNF38-201	0
35	1	239285492	239285914	423	*	Intron (CCDC180-201/CCDC180, intron 40 of 55)	1	239209343	239368555	159213	1	CCDC180	CCDC180-201	76149
36	1	268482270	268482515	246	*	Intron (NA, intron 1 of 1)	1	268427704	268465789	38086	2	FAM102A	FAM102A-203	-16481
37	1	268541598	268541843	246	*	Intron (NA, intron 1 of 1)	1	268531752	268576990	45239	1	SLC25A25	SLC25A25-202	9846
38	1	271103318	271103934	617	*	5' UTR	1	271103833	271203406	99574	1	NUP214	NUP214-201	0
39	10	10029760	10030005	246	*	Intron (MARK1-201/MARK1, intron 1 of 16)	10	9980387	10104867	124481	1	MARK1	MARK1-203	49373
40	10	11642170	11642490	321	*	Intron (DISP1-201/DISP1, intron 1 of 7)	10	11639005	11709888	70884	1	DISP1	DISP1-204	3165
41	10	14131039	14131406	368	*	Intron (LIN9-201/LIN9, intron 10 of 12)	10	14102395	14104982	2588	1	MIXL1	MIXL1-201	28644
42	10	33885849	33886291	443	*	Intron (DDX58-201/DDX58, intron 4 of 21)	10	33891763	33930114	38352	1	DDX58	DDX58-203	-5472
43	10	38840379	38841149	771	*	3' UTR	10	38797316	38818047	20732	2	ZNF658	ZNF658-202	-22332
44	10	39170222	39170529	308	*	Intron (MKX-201/MKX, intron 2 of 7)	10	39096782	39172199	75418	2	MKX	MKX-201	1670
45	10	41266243	41266535	293	*	Intron (SVIL-201/SVIL, intron 3 of 41)	10	41264941	41462739	197799	1	SVIL	SVIL-203	1302
46	10	43228285	43228647	363	*	Intron (NA, intron 36 of 1)	10	42835285	42947524	112240	2	EPC1	EPC1-202	-280761
47	10	51574337	51574775	439	*	Intron (NA, intron 1 of 1)	10	51619680	51621116	1437	2	OTUD1	OTUD1-201	46341
48	10	52546969	52547316	348	*	Intron (SPAG6-202/SPAG6, intron 2 of 10)	10	52494755	52553558	58804	2	SPAG6	SPAG6-202	6242
49	10	57754304	57754549	246	*	Intron (CUL2-201/CUL2, intron 7 of 23)	10	57700683	57799263	98581	2	CUL2	CUL2-201	44714
50	10	57931538	57931907	370	*	Intron (CCNY-202/CCNY, intron 1 of 9)	10	57929601	58057962	128362	1	CCNY	CCNY-205	1937
51	10	61731749	61731994	246	*	Distal Intergenic	10	60315392	60392394	77003	1	USP6NL	USP6NL-205	1416357
52	10	65022236	65022604	369	*	5' UTR	10	64948782	64994819	46038	1	IL2RA	IL2RA-202	73454
53	10	65047922	65048207	286	*	Intron (NA, intron 5 of 1)	10	64955189	65108356	153168	2	FBH1	FBH1-201	60149
54	11	541194	541526	333	*	Intron (PSPC1-201/PSPC1, intron 5 of 8)	11	482559	572090	89532	2	PSPC1	PSPC1-201	30564
55	11	5492352	5492618	267	*	Intron (PAN3-201/PAN3, intron 1 of 19)	11	5486889	5614454	127566	1	PAN3	PAN3-204	5463
56	11	7999610	7999893	284	*	Distal Intergenic	11	7826014	7907052	81039	1	B3GLCT	B3GLCT-205	173596
57	11	24971143	24971409	267	*	Distal Intergenic	11	24784960	24971045	186086	2	DGKH	DGKH-207	-98
58	11	68113407	68114116	710	*	Intron (DOCK9-207/DOCK9, intron 2 of 55)	11	67764018	68130255	366238	2	DOCK9	DOCK9-207	16139
59	11	75599253	75599706	454	*	5' UTR	11	75599598	75633041	33444	1	TNFSF13B	TNFSF13B-201	0
60	11	78564352	78564597	246	*	Intron (CUL4A-202/CUL4A, intron 2 of 22)	11	78557208	78588958	31751	1	CUL4A	CUL4A-203	7144
61	12	2209514	2209782	269	*	5' UTR	12	2220683	2241785	21103	2	SLC26A11	SLC26A11-201	32003
62	12	2211502	2211933	432	*	Distal Intergenic	12	2220683	2241785	21103	2	SLC26A11	SLC26A11-201	29852
63	12	3880291	3880552	262	*	Exon (TNRC6C-201/TNRC6C, exon 2 of 19)	12	3846428	3894731	48304	2	TNRC6C	TNRC6C-201	14179
64	12	4520782	4521148	367	*	Distal Intergenic	12	4441114	4489080	47967	2	SEC14L1	SEC14L1-201	-31702
65	12	18337268	18337664	397	*	5' UTR	12	18303371	18337446	34076	2	NMT1	NMT1-201	0
66	12	19011820	19012154	335	*	Distal Intergenic	12	19012743	19019783	7041	1	ATXN7L3	ATXN7L3-201	-589
67	12	19890076	19890322	247	*	5' UTR	12	19879387	19890314	10928	2	IFI35	IFI35-201	0
68	12	20432274	20432519	246	*	Intron (STAT3-202/STAT3, intron 1 of 24)	12	20407519	20469983	62465	1	STAT3	STAT3-201	24755
69	12	22990350	22990692	343	*	Distal Intergenic	12	23004720	23022210	17491	1	STAC2	STAC2-201	-14028
70	12	38967897	38968162	266	*	Intron (DUSP14-201/DUSP14, intron 1 of 2)	12	38968448	38975000	6553	1	DUSP14	DUSP14-202	-286
71	12	39975876	39976168	293	*	Intron (SLFN11-201/SLFN11, intron 1 of 6)	12	39974792	39996255	21464	1	SLFN11	SLFN11-202	1084
72	12	42451537	42452090	554	*	Intron (MYO1D-202/MYO1D, intron 21 of 22)	12	42493321	42494659	1339	2	CDK5R1	CDK5R1-201	42569
73	12	43330566	43331039	474	*	Distal Intergenic	12	43366896	43404538	37643	2	RAB11FIP4	RAB11FIP4-205	73499
74	12	44903776	44904201	426	*	Intron (SDF2-202/SDF2, intron 2 of 3)	12	44896721	44906801	10081	2	SDF2	SDF2-202	2600
75	12	52722933	52723395	463	*	5' UTR	12	52719060	52723786	4727	2	PLSCR3	PLSCR3-201	391
76	13	7322269	7322553	285	*	Distal Intergenic	13	7137896	7153170	15275	2	SGO1	SGO1-202	-169099
77	13	11155706	11156011	306	*	Intron (THRB-201/THRB, intron 1 of 8)	13	10900718	11164575	263858	2	THRB	THRB-201	8564
78	13	21938995	21939633	639	*	5' UTR	13	21938966	22023156	84191	1	TRANK1	TRANK1-202	29
79	13	29317700	29318706	1007	*	Distal Intergenic	13	29370930	29376346	5417	1	CCR2	CCR2-202	-52224
80	13	29843680	29844362	683	*	Intron (CCDC12-201/CCDC12, intron 1 of 8)	13	29786519	29845182	58664	2	CCDC12	CCDC12-203	820
81	13	32341020	32341553	534	*	5' UTR	13	32322032	32341217	19186	2	UBA7	UBA7-201	0
82	13	43111043	43111407	365	*	Distal Intergenic	13	43548770	43869269	320500	1	PTPRG	PTPRG-202	-437363
83	13	45401002	45401606	605	*	5' UTR	13	45335176	45356060	20885	2	THOC7	THOC7-203	-44942
84	13	50402482	50403101	620	*	Intron (EOGT-201/EOGT, intron 17 of 19)	13	50396629	50436199	39571	2	EOGT	EOGT-201	33098
85	13	53121733	53122086	354	*	Intron (EIF4E3-201/EIF4E3, intron 2 of 7)	13	53083644	53123255	39612	2	EIF4E3	EIF4E3-202	1169
86	13	61668754	61669001	248	*	Intron (ARL8B-201/ARL8B, intron 1 of 5)	13	61640697	61720719	80023	1	ARL8B	ARL8B-203	28057
87	13	83174041	83174376	336	*	Exon (XRN1-201/XRN1, exon 1 of 42)	13	83065957	83174445	108489	2	XRN1	XRN1-202	69
88	13	97907955	97908302	348	*	Intron (RSRC1-203/RSRC1, intron 1 of 8)	13	97893924	98234566	340643	1	RSRC1	RSRC1-205	14031
89	13	99733095	99733668	574	*	5' UTR	13	99733394	99741078	7685	1	IL12A	IL12A-201	0
90	13	117370761	117371265	505	*	Intron (ZNF639-201/ZNF639, intron 1 of 6)	13	117370543	117386268	15726	1	ZNF639	ZNF639-201	218
91	13	117513262	117513657	396	*	5' UTR	13	117444945	117513329	68385	2	GNB4	GNB4-201	0
92	13	123980494	123981121	628	*	Intron (DGKG-201/DGKG, intron 22 of 24)	13	123873349	123930298	56950	2	ETV5	ETV5-202	-50196
93	13	135348400	135348654	255	*	Distal Intergenic	13	135414955	135442691	27737	1	MUC13	MUC13-201	-66301
94	13	137864842	137865169	328	*	5' UTR	13	137809510	137865106	55597	2	PARP14	PARP14-202	0
95	13	137866750	137867168	419	*	Distal Intergenic	13	137809503	137865383	55881	2	PARP14	PARP14-201	-1367
96	13	137961022	137962298	1277	*	5' UTR	13	137950272	137961343	11072	2	DTX3L	DTX3L-201	0
97	13	143319746	143320263	518	*	Distal Intergenic	13	143676005	144300682	624678	1	LSAMP	LSAMP-201	-355742
98	13	145551848	145552144	297	*	Intron (ZBTB20-201/ZBTB20, intron 7 of 11)	13	145599539	145754184	154646	1	ZBTB20	ZBTB20-203	-47395
99	13	189641291	189641662	372	*	Intron (APP-202/APP, intron 3 of 17)	13	189434869	189687565	252697	2	APP	APP-202	45903
100	13	198116117	198116648	532	*	Intron (RCAN1-201/RCAN1, intron 1 of 5)	13	198106266	198205542	99277	2	RCAN1	RCAN1-202	88894
101	13	199997264	199997511	248	*	5' UTR	13	199997213	200039383	42171	1	MORC3	MORC3-201	51
102	13	200324877	200325136	260	*	Distal Intergenic	13	200354920	200403247	48328	1	SIM2	SIM2-201	-29784
103	13	206676143	206676697	555	*	Distal Intergenic	13	206676730	206703327	26598	1	PDXK	PDXK-201	-33
104	14	67769	68014	246	*	Distal Intergenic	14	227170	303834	76665	1	SPIN1	SPIN1-202	-159156
105	14	7786823	7787085	263	*	5' UTR	14	7782421	7787034	4614	2	NKX3-1	NKX3-1-201	0
106	14	22780007	22780715	709	*	5' UTR	14	22773145	22780665	7521	2	PGAM5	PGAM5-203	0
107	14	34609105	34609427	323	*	5' UTR	14	34609281	34629974	20694	1	WSB2	WSB2-203	0
108	14	71486333	71486962	630	*	5' UTR	14	71486283	71497382	11100	1	HNRNPH3	HNRNPH3-203	50
109	14	74902969	74903373	405	*	Distal Intergenic	14	74743838	74887763	143926	2	PSAP	PSAP-205	-15206
110	14	99443861	99444594	734	*	Intron (SGMS1-201/SGMS1, intron 2 of 10)	14	99147272	99455902	308631	2	SGMS1	SGMS1-201	11308
111	14	99883901	99885029	1129	*	Intron (ATAD1-201/ATAD1, intron 1 of 12)	14	99790300	99885160	94861	2	ATAD1	ATAD1-201	131
112	14	101518083	101518338	256	*	Intron (KIF20B-201/KIF20B, intron 2 of 32)	14	101512812	101594699	81888	1	KIF20B	KIF20B-203	5271
113	14	102891624	102892032	409	*	5' UTR	14	102891550	102961860	70311	1	PCGF5	PCGF5-202	74
114	14	124018301	124018759	459	*	5' UTR	14	124018568	124049052	30485	1	CASP7	CASP7-201	0
115	14	125368589	125368837	249	*	Distal Intergenic	14	125405975	125478818	72844	1	ATRNL1	ATRNL1-206	-37138
116	14	138852917	138853208	292	*	Intron (EBF3-201/EBF3, intron 8 of 14)	14	138819847	138935463	115617	2	EBF3	EBF3-201	82255
117	15	941654	942014	361	*	5' UTR	15	941505	965443	23939	1	NMI	NMI-201	149
118	15	17844878	17845187	310	*	Intron (MGAT5-201/MGAT5, intron 1 of 17)	15	17748822	17873157	124336	2	MGAT5	MGAT5-204	27970
119	15	18841278	18841641	364	*	Intron (NA, intron 1 of 1)	15	19522828	19567890	45063	1	LYPD1	LYPD1-201	-681187
120	15	24403024	24403372	349	*	3' UTR	15	24402605	24407798	5194	2	EN1	EN1-201	4426
121	15	44283394	44283840	447	*	Intron (TENM3-201/TENM3, intron 10 of 28)	15	44466304	44492341	26038	2	DCTD	DCTD-201	208501
122	15	45609472	45609988	517	*	Intron (IRF2-201/IRF2, intron 1 of 8)	15	45547181	45600605	53425	2	IRF2	IRF2-204	-8867
123	15	45634324	45634573	250	*	5' UTR	15	45547190	45634701	87512	2	IRF2	IRF2-205	128
124	15	46965972	46966241	270	*	5' UTR	15	46966040	46970966	4927	1	TLR3	TLR3-204	0
125	15	67590021	67590305	285	*	Distal Intergenic	15	67194985	67409413	214429	2	RBMS1	RBMS1-205	-180608
126	15	88306073	88307524	1452	*	Distal Intergenic	15	88333156	88377009	43854	2	FRZB	FRZB-202	69485
127	15	95645995	95646291	297	*	5' UTR	15	95593211	95646260	53050	2	STAT1	STAT1-201	0
128	15	104781574	104782075	502	*	5' UTR	15	104781615	104831320	49706	1	CFLAR	CFLAR-201	0
129	15	128346478	128346979	502	*	Intron (RHBDD1-201/RHBDD1, intron 1 of 7)	15	128346374	128439419	93046	1	RHBDD1	RHBDD1-202	104
130	15	131925298	131925734	437	*	Distal Intergenic	15	131928700	132099920	171221	1	ARMC9	ARMC9-201	-2966
131	15	133532011	133532377	367	*	Intron (INPP5D-201/INPP5D, intron 2 of 26)	15	133501092	133626647	125556	1	INPP5D	INPP5D-201	30919
132	15	133645141	133645407	267	*	Distal Intergenic	15	133651286	133693460	42175	1	ATG16L1	ATG16L1-201	-5879
133	16	9116467	9116906	440	*	Distal Intergenic	16	8098691	8578171	479481	2	CDH18	CDH18-202	-538296
134	16	18841159	18841524	366	*	Distal Intergenic	16	18842039	18924333	82295	1	NPR3	NPR3-202	-515
135	16	27355342	27355769	428	*	Intron (GHR-201/GHR, intron 4 of 11)	16	27244744	27422268	177525	1	GHR	GHR-205	110598
136	16	27717799	27718079	281	*	Distal Intergenic	16	27537885	27631130	93246	2	SELENOP	SELENOP-201	-86669
137	16	44020352	44021025	674	*	Intron (ADAMTS6-201/ADAMTS6, intron 11 of 35)	16	43705146	44019404	314259	2	ADAMTS6	ADAMTS6-204	-948
138	16	47385982	47386251	270	*	Distal Intergenic	16	47386434	47405911	19478	1	MRPS36	MRPS36-201	-183
139	16	79141611	79142307	697	*	5' UTR	16	79139207	79173758	34552	1	LPCAT1	LPCAT1-202	2404
140	16	79500651	79500961	311	*	Intron (NA, intron 1 of 1)	16	79458847	79473712	14866	2	TRIP13	TRIP13-202	-26939
141	17	8955193	8955467	275	*	Intron (NA, intron 8 of 1)	17	9045997	9073520	27524	2	F11	F11-201	118053
142	17	11074625	11074999	375	*	Intron (NA, intron 2 of 1)	17	10763876	10985191	221316	2	ANK1	ANK1-201	-89434
143	17	13671680	13671927	248	*	Distal Intergenic	17	13693628	13705318	11691	1	PRNP	PRNP-201	-21701
144	17	34160790	34161256	467	*	Intron (PSMF1-202/PSMF1, intron 2 of 8)	17	34098991	34164717	65727	2	PSMF1	PSMF1-202	3461
145	17	34800723	34801295	573	*	5' UTR	17	34784016	34801231	17216	2	RBCK1	RBCK1-201	0
146	17	35537206	35537760	555	*	5' UTR	17	35523409	35537513	14105	2	FOXS1	FOXS1-201	0
147	17	35988405	35988663	259	*	Intron (KIF3B-201/KIF3B, intron 10 of 12)	17	35986263	36067122	80860	1	ASXL1	ASXL1-204	2142
148	17	36279950	36280355	406	*	Intron (NOL4L-201/NOL4L, intron 8 of 18)	17	36291587	36324748	33162	2	NOL4L	NOL4L-204	44393
149	17	45171721	45172108	388	*	Intron (PTPRT-201/PTPRT, intron 7 of 31)	17	44714620	45880822	1166203	2	PTPRT	PTPRT-201	708714
150	17	48986547	48986798	252	*	Intron (EYA2-202/EYA2, intron 1 of 16)	17	48966814	49243747	276934	1	EYA2	EYA2-201	19733
151	17	50957914	50958633	720	*	5' UTR	17	50925789	50958705	32917	2	ZNFX1	ZNFX1-201	72
152	17	54753829	54754153	325	*	Distal Intergenic	17	54607664	54648736	41073	2	ZNF217	ZNF217-203	-105093
153	17	62065223	62065707	485	*	5' UTR	17	62065456	62072950	7495	1	OGFR	OGFR-201	0
154	17	62169313	62169578	266	*	Intron (GID8-201/GID8, intron 1 of 7)	17	62134191	62165408	31218	2	DIDO1	DIDO1-202	-3905
155	18	9674587	9675203	617	*	5' UTR	18	9674944	9716743	41800	1	PARP12	PARP12-201	0
156	18	18428300	18428570	271	*	Intron (CEP41-201/CEP41, intron 1 of 9)	18	18416265	18462575	46311	1	CEP41	CEP41-203	12035
157	18	24982980	24983229	250	*	Intron (AASS-201/AASS, intron 1 of 24)	18	24974844	25039122	64279	1	AASS	AASS-203	8136
158	18	25296757	25297031	275	*	Distal Intergenic	18	25045727	25228247	182521	2	PTPRZ1	PTPRZ1-201	-68510
159	18	29119491	29119766	276	*	Intron (ST7-201/ST7, intron 7 of 15)	18	29034511	29226640	192130	2	ST7	ST7-206	106874
160	18	37316286	37316533	248	*	Intron (NA, intron 1 of 1)	18	37416981	37793057	376077	1	AOAH	AOAH-201	-100448
161	18	38284012	38284574	563	*	5' UTR	18	38082630	38284645	202016	2	SEPTIN7	SEPTIN7-203	71
162	18	43867165	43867532	368	*	Intron (CREB5-203/CREB5, intron 3 of 6)	18	43844898	43975986	131089	2	CREB5	CREB5-203	108454
163	18	47194986	47195479	494	*	Distal Intergenic	18	47169866	47173866	4001	1	CYCS	CYCS-201	25120
164	18	51909565	51910349	785	*	Intron (NA, intron 1 of 1)	18	51924279	51928151	3873	1	C7orf25	C7orf25-201	-13930
165	18	52884706	52885161	456	*	Exon (NA, exon 2 of 2)	18	52889684	52900967	11284	1	INHBA	INHBA-201	-4523
166	18	54503748	54504259	512	*	Distal Intergenic	18	54312479	54429939	117461	2	CDK13	CDK13-202	-73809
167	2	374929	375312	384	*	5' UTR	2	372237	375377	3141	2	IRF7	IRF7-202	65
168	2	496596	497066	471	*	5' UTR	2	491299	498769	7471	2	SLC25A22	SLC25A22-201	1703
169	2	3631373	3631799	427	*	Intron (CCND1-201/CCND1, intron 1 of 4)	2	3621246	3633296	12051	2	CCND1	CCND1-201	1497
170	2	3633488	3633754	267	*	Distal Intergenic	2	3621246	3633296	12051	2	CCND1	CCND1-201	-192
171	2	4451532	4451809	278	*	Intron (PPP6R3-201/PPP6R3, intron 7 of 23)	2	4395225	4523365	128141	2	PPP6R3	PPP6R3-202	71556
172	2	6508003	6508528	526	*	Exon (NA, exon 3 of 2)	2	6475024	6488658	13635	2	SNX32	SNX32-202	-19345
173	2	13353917	13354525	609	*	5' UTR	2	13354013	13370801	16789	1	UBE2L6	UBE2L6-202	0
174	2	14484384	14484641	258	*	Intron (NA, intron 1 of 1)	2	14510944	14511873	930	2	OR4B1	OR4B1-201	27232
175	2	16133533	16134034	502	*	Downstream (<1kb)	2	16130782	16133510	2729	2	MDK	MDK-201	-23
176	2	21537546	21538073	528	*	Intron (LRRC4C-201/LRRC4C, intron 2 of 3)	2	21459624	21633985	174362	1	LRRC4C	LRRC4C-208	77922
177	2	28708599	28709125	527	*	Exon (NA, exon 1 of 2)	2	28971567	28996260	24694	1	PAX6	PAX6-201	-262442
178	2	32297903	32298500	598	*	Intron (KIF18A-201/KIF18A, intron 13 of 17)	2	32244137	32335736	91600	1	KIF18A	KIF18A-201	53766
179	2	42166648	42167000	353	*	Intron (PLEKHA7-201/PLEKHA7, intron 4 of 27)	2	42165662	42301700	136039	1	PLEKHA7	PLEKHA7-209	986
180	2	44740202	44740719	518	*	5' UTR	2	44740175	44755292	15118	1	PSMA1	PSMA1-203	27
181	2	66218283	66218554	272	*	Intron (HOOK2-202/HOOK2, intron 1 of 24)	2	66214594	66215637	1044	2	JUNB	JUNB-201	-2646
182	2	68942116	68942637	522	*	5' UTR	2	68942449	68948991	6543	1	SHFL	SHFL-201	0
183	2	72524948	72525201	254	*	Intron (C3-201/C3, intron 41 of 41)	2	72528527	72533717	5191	1	CD70	CD70-201	-3326
184	2	76340838	76341380	543	*	Intron (DOT1L-201/DOT1L, intron 1 of 26)	2	76339670	76399866	60197	1	DOT1L	DOT1L-203	1168
185	2	77279164	77279556	393	*	Intron (SBNO2-201/SBNO2, intron 1 of 32)	2	77275060	77320328	45269	1	SBNO2	SBNO2-202	4104
186	2	103414773	103415524	752	*	Exon (NA, exon 1 of 2)	2	103378429	103408759	30331	2	ERAP1	ERAP1-201	-6014
187	2	103511195	103511769	575	*	5' UTR	2	103511305	103561718	50414	1	ERAP2	ERAP2-204	0
188	2	116848391	116848649	259	*	Intron (REEP5-203/REEP5, intron 3 of 5)	2	116847079	116886358	39280	1	REEP5	REEP5-205	1312
189	2	133543556	133543874	319	*	Intron (LYRM7-204/LYRM7, intron 4 of 8)	2	133564016	133683880	119865	1	CDC42SE2	CDC42SE2-203	-20142
190	2	134700664	134701330	667	*	5' UTR	2	134776134	134783644	7511	2	IRF1	IRF1-201	82314
191	2	136652537	136652788	252	*	5' UTR	2	136652784	136667207	14424	1	UBE2B	UBE2B-201	0
192	2	137775108	137775372	265	*	Distal Intergenic	2	137765942	137766682	741	2	NEUROG1	NEUROG1-201	-8426
193	2	147708138	147708444	307	*	Distal Intergenic	2	147693014	147694345	1332	1	POU4F3	POU4F3-201	15124
194	2	148762504	148762815	312	*	Intron (DPYSL3-201/DPYSL3, intron 2 of 14)	2	148662050	148776619	114570	2	DPYSL3	DPYSL3-201	13804
195	3	3780491	3781132	642	*	Distal Intergenic	3	3800180	3830082	29903	1	WIPI2	WIPI2-201	-19048
196	3	5345459	5345704	246	*	Intron (LMTK2-201/LMTK2, intron 1 of 13)	3	5322255	5409178	86924	1	LMTK2	LMTK2-201	23204
197	3	5347797	5348298	502	*	Intron (LMTK2-201/LMTK2, intron 2 of 13)	3	5322255	5409178	86924	1	LMTK2	LMTK2-201	25542
198	3	11352457	11352747	291	*	5' UTR	3	11352579	11371797	19219	1	LAT2	LAT2-201	0
199	3	14687874	14688187	314	*	Intron (AUTS2-202/AUTS2, intron 5 of 18)	3	14705784	14794365	88582	1	AUTS2	AUTS2-201	-17597
200	3	18325701	18326259	559	*	Distal Intergenic	3	18336899	18342371	5473	1	CORO1A	CORO1A-201	-10640
201	3	18771632	18772069	438	*	5' UTR	3	18772031	18880067	108037	1	XPO6	XPO6-201	0
202	3	19676321	19676588	268	*	Distal Intergenic	3	19653402	19676148	22747	2	KDM8	KDM8-203	-173
203	3	28611366	28611770	405	*	Intron (BFAR-201/BFAR, intron 1 of 8)	3	28573393	28612068	38676	2	BFAR	BFAR-201	298
204	3	31878006	31878541	536	*	Distal Intergenic	3	31881225	31884969	3745	1	SOCS1	SOCS1-201	-2684
205	3	31880528	31881443	916	*	5' UTR	3	31881225	31884969	3745	1	SOCS1	SOCS1-201	0
206	3	33713973	33714246	274	*	Distal Intergenic	3	33626970	33655300	28331	2	C16orf72	C16orf72-201	-58673
207	3	38049298	38049543	246	*	Intron (TFAP4-201/TFAP4, intron 1 of 6)	3	38050308	38060817	10510	1	TFAP4	TFAP4-202	-765
208	3	41208879	41209124	246	*	Downstream (2-3kb)	3	41190830	41208624	17795	2	CAPN15	CAPN15-201	-255
209	3	47600860	47601131	272	*	Intron (RANBP2-201/RANBP2, intron 1 of 29)	3	47554218	47601321	47104	2	RANBP2	RANBP2-205	190
210	3	50155789	50156049	261	*	Intron (NA, intron 1 of 1)	3	49806161	49807666	1506	2	POU3F3	POU3F3-201	-348123
211	3	55159728	55160033	306	*	Intron (NA, intron 4 of 1)	3	55180738	55321226	140489	1	TSGA10	TSGA10-201	-20705
212	3	68563474	68563952	479	*	5' UTR	3	68563838	68574140	10303	1	CCDC142	CCDC142-203	0
213	3	85206940	85207260	321	*	Distal Intergenic	3	85145474	85165656	20183	2	CCDC85A	CCDC85A-206	-41284
214	3	86898975	86899331	357	*	Intron (C2orf73-203/C2orf73, intron 2 of 3)	3	86885575	86917789	32215	2	C2orf73	C2orf73-203	18458
215	3	102056412	102056693	282	*	Distal Intergenic	3	101957677	102029114	71438	1	ATL2	ATL2-201	98735
216	3	103041024	103041417	394	*	5' UTR	3	103041224	103096738	55515	1	EIF2AK2	EIF2AK2-201	0
217	3	118753694	118754177	484	*	Intron (OSR1-201/OSR1, intron 2 of 6)	3	118521296	118932446	411151	1	OSR1	OSR1-201	232398
218	3	126756790	126757102	313	*	Intron (YWHAQ-201/YWHAQ, intron 2 of 6)	3	126738879	126772772	33894	1	YWHAQ	YWHAQ-203	17911
219	3	127037335	127037679	345	*	Intron (ASAP2-201/ASAP2, intron 1 of 26)	3	126920978	127029332	108355	2	ASAP2	ASAP2-204	-8003
220	3	131927723	131928003	281	*	Distal Intergenic	3	132168043	132236061	68019	1	MYT1L	MYT1L-207	-240040
221	3	132842518	132842770	253	*	Distal Intergenic	3	132811565	132819553	7989	1	FAM110C	FAM110C-201	30953
222	4	688800	689306	507	*	5' UTR	4	689226	753859	64634	1	PLEC	PLEC-203	0
223	4	999979	1000340	362	*	5' UTR	4	995763	1000218	4456	2	GSDMD	GSDMD-201	0
224	4	16533089	16533401	313	*	Intron (ZHX2-201/ZHX2, intron 1 of 4)	4	16374900	16553000	178101	2	ZHX2	ZHX2-201	19599
225	4	46787788	46788377	590	*	5' UTR	4	46787741	46855262	67522	1	NBN	NBN-205	47
226	4	57685114	57685359	246	*	5' UTR	4	57685181	57753797	68617	1	IL7	IL7-204	0
227	4	59575213	59575467	255	*	5' UTR	4	59387008	59575231	188224	2	ZFHX4	ZFHX4-201	0
228	4	60637076	60637769	694	*	5' UTR	4	60506135	60637090	130956	2	HNF4G	HNF4G-201	0
229	4	65440000	65440326	327	*	Intron (SLCO5A1-203/SLCO5A1, intron 1 of 9)	4	65439178	65583213	144036	1	SLCO5A1	SLCO5A1-202	822
230	4	68076351	68076715	365	*	Exon (VCPIP1-201/VCPIP1, exon 1 of 3)	4	68073447	68110621	37175	1	VCPIP1	VCPIP1-201	2904
231	4	71418284	71418592	309	*	Distal Intergenic	4	71045333	71318030	272698	2	NKAIN3	NKAIN3-201	-100254
232	4	85029873	85030136	264	*	5' UTR	4	85069603	85095004	25402	2	MGST3	MGST3-201	64868
233	4	95812281	95812591	311	*	Intron (GATAD2B-201/GATAD2B, intron 6 of 15)	4	95759073	95864458	105386	1	GATAD2B	GATAD2B-201	53208
234	4	95812866	95813378	513	*	Intron (GATAD2B-201/GATAD2B, intron 6 of 15)	4	95759073	95864458	105386	1	GATAD2B	GATAD2B-201	53793
235	4	95813974	95814271	298	*	Intron (GATAD2B-201/GATAD2B, intron 6 of 15)	4	95759073	95864458	105386	1	GATAD2B	GATAD2B-201	54901
236	4	98562690	98562935	246	*	3' UTR	4	98562234	98567006	4773	1	MCL1	MCL1-203	456
237	4	99416907	99417459	553	*	5' UTR	4	99415686	99440569	24884	1	ITGA10	ITGA10-203	1221
238	4	101914900	101915191	292	*	Distal Intergenic	4	101588861	101787823	198963	2	HAO2	HAO2-204	-127077
239	4	107763176	107763736	561	*	5' UTR	4	107738112	107763393	25282	2	MOV10	MOV10-201	0
240	4	110579116	110579430	315	*	Downstream (2-3kb)	4	110532747	110579020	46274	2	GNAI3	GNAI3-202	-96
241	4	110695507	110695861	355	*	Intron (PSMA5-201/PSMA5, intron 2 of 9)	4	110648465	110695280	46816	2	SYPL2	SYPL2-203	-227
242	4	110696138	110696838	701	*	Intron (PSMA5-201/PSMA5, intron 2 of 9)	4	110648465	110695280	46816	2	SYPL2	SYPL2-203	-858
243	4	123045768	123046049	282	*	Intron (NA, intron 2 of 1)	4	123085922	123158928	73007	1	ARHGAP29	ARHGAP29-201	-39873
244	4	127219949	127220406	458	*	Intron (NA, intron 7 of 1)	4	127071057	127081071	10015	2	LRRC8B	LRRC8B-201	-138878
245	4	127223638	127224537	900	*	5' UTR	4	127071057	127081071	10015	2	LRRC8B	LRRC8B-201	-142567
246	4	127378524	127379003	480	*	Intron (NA, intron 6 of 1)	4	127379716	127401418	21703	2	GBP2	GBP2-202	22415
247	4	127408312	127408578	267	*	5' UTR	4	127379716	127401418	21703	2	GBP2	GBP2-202	-6894
248	4	127411695	127411984	290	*	Intron (NA, intron 6 of 1)	4	127379716	127401418	21703	2	GBP2	GBP2-202	-10277
249	4	129436386	129437030	645	*	Distal Intergenic	4	129361600	129395583	33984	2	SH3GLB1	SH3GLB1-204	-40803
250	5	9105950	9106228	279	*	Intron (APOBEC3B-205/APOBEC3B, intron 1 of 4)	5	9097719	9107471	9753	2	APOBEC3B	APOBEC3B-205	1243
251	5	9116139	9116403	265	*	5' UTR	5	9098686	9116369	17684	2	APOBEC3B	APOBEC3B-204	0
252	5	11523475	11523862	388	*	5' UTR	5	11633519	11898041	264523	1	RBFOX2	RBFOX2-201	-109657
253	5	14963214	14963506	293	*	5' UTR	5	14950492	14959328	8837	1	CCDC65	CCDC65-201	12722
254	5	15674297	15674828	532	*	5' UTR	5	15674334	15689751	15418	1	TMBIM6	TMBIM6-204	0
255	5	34899778	34900249	472	*	Exon (NA, exon 5 of 2)	5	34661747	34794321	132575	2	PTPRB	PTPRB-203	-105457
256	5	41561167	41561436	270	*	Distal Intergenic	5	41561626	41571820	10195	1	YARS2	YARS2-201	-190
257	5	46154224	46154481	258	*	Intron (PPFIBP1-201/PPFIBP1, intron 3 of 31)	5	46031400	46222838	191439	2	PPFIBP1	PPFIBP1-201	68357
258	5	60777144	60777389	246	*	Distal Intergenic	5	60523419	60776750	253332	2	ETV6	ETV6-202	-394
259	5	64196482	64197030	549	*	5' UTR	5	64188187	64196897	8711	2	TAPBPL	TAPBPL-202	0
260	5	64249493	64249884	392	*	Distal Intergenic	5	64270310	64278469	8160	2	LTBR	LTBR-201	28585
261	5	66461179	66461700	522	*	Intron (CRACR2A-202/CRACR2A, intron 2 of 26)	5	66448716	66505869	57154	1	PARP11	PARP11-203	12463
262	5	70182903	70183500	598	*	5' UTR	5	70183308	70227985	44678	1	USP18	USP18-201	0
263	5	73010424	73011188	765	*	Distal Intergenic	5	72787914	72940831	152918	1	PDZRN4	PDZRN4-202	222510
264	5	73421455	73422108	654	*	Intron (YAF2-202/YAF2, intron 1 of 2)	5	73358764	73408366	49603	2	GXYLT1	GXYLT1-201	-13089
265	5	82325596	82325921	326	*	Distal Intergenic	5	82292647	82325563	32917	2	DRAM1	DRAM1-202	-33
266	5	84146075	84146728	654	*	Intron (ANKS1B-201/ANKS1B, intron 1 of 26)	5	84080909	85147529	1066621	1	ANKS1B	ANKS1B-203	65166
267	5	102619366	102619617	252	*	Intron (NA, intron 2 of 1)	5	103013806	103177471	163666	2	NAV3	NAV3-206	557854
268	6	786949	787360	412	*	Intron (CBFA2T3-201/CBFA2T3, intron 1 of 10)	6	778967	852821	73855	1	CBFA2T3	CBFA2T3-201	7982
269	6	2597567	2598084	518	*	5' UTR	6	2592993	2597659	4667	2	FOXF1	FOXF1-201	0
270	6	6834769	6835046	278	*	Intron (CMIP-202/CMIP, intron 1 of 20)	6	6654414	6881662	227249	2	CMIP	CMIP-202	46616
271	6	15872618	15872951	334	*	Intron (ZFHX3-201/ZFHX3, intron 2 of 10)	6	15698176	16023169	324994	2	ZFHX3	ZFHX3-201	150218
272	6	17520197	17520442	246	*	3' UTR	6	17532073	17558011	25939	2	CYB5B	CYB5B-201	37569
273	6	18937486	18937959	474	*	5' UTR	6	18937665	19036282	98618	1	NLRC5	NLRC5-201	0
274	6	28547295	28547900	606	*	5' UTR	6	28540807	28547616	6810	2	PSMB10	PSMB10-204	0
275	6	43164343	43164748	406	*	Distal Intergenic	6	43164918	43174990	10073	1	CEBPG	CEBPG-201	-170
276	6	52937119	52937370	252	*	5' UTR	6	52894944	52937631	42688	2	ZC3H4	ZC3H4-201	261
277	6	53737061	53738290	1230	*	Intron (NA, intron 7 of 1)	6	53757776	53761833	4058	1	EMP3	EMP3-201	-19486
278	6	63362656	63363222	567	*	5' UTR	6	63363173	63364208	1036	1	ISG15	ISG15-201	0
279	6	69368182	69368490	309	*	Distal Intergenic	6	69385884	69401096	15213	2	ENO1	ENO1-203	32606
280	6	71778934	71779616	683	*	5' UTR	6	71773681	71779183	5503	2	MAD2L2	MAD2L2-201	0
281	6	72195295	72195650	356	*	5' UTR	6	72195435	72230626	35192	1	TNFRSF1B	TNFRSF1B-204	0
282	6	81399002	81399513	512	*	Exon (NA, exon 1 of 2)	6	81377921	81398868	20948	2	E2F2	E2F2-201	-134
283	6	85321117	85321568	452	*	Exon (ATP5IF1-202/ATP5IF1, exon 3 of 4)	6	85324228	85348033	23806	1	SESN2	SESN2-201	-2660
284	6	89274521	89274821	301	*	Distal Intergenic	6	89220724	89257057	36334	2	RNF19B	RNF19B-201	-17464
285	6	91612129	91612402	274	*	Intron (ZMYM4-201/ZMYM4, intron 27 of 28)	6	91605502	91747482	141981	2	KIAA0319L	KIAA0319L-201	135080
286	6	91830188	91830540	353	*	Distal Intergenic	6	91783057	91829909	46853	2	PSMB2	PSMB2-201	-279
287	6	103234805	103235140	336	*	5' UTR	6	103226397	103235856	9460	2	TGIF1	TGIF1-201	716
288	6	108268278	108268566	289	*	Intron (TMEM241-206/TMEM241, intron 12 of 15)	6	108232960	108329651	96692	2	TMEM241	TMEM241-202	61085
289	6	111972003	111972248	246	*	Distal Intergenic	6	111465123	111719888	254766	2	CHST9	CHST9-201	-252115
290	6	134650171	134650466	296	*	5' UTR	6	134612207	134650225	38019	2	IFI44	IFI44-201	0
291	6	134679495	134679830	336	*	5' UTR	6	134659633	134680050	20418	2	IFI44L	IFI44L-201	220
292	6	147319326	147319606	281	*	Distal Intergenic	6	147177029	147257814	80786	2	AK4	AK4-201	-61512
293	6	164284237	164284674	438	*	Intron (TAL1-201/TAL1, intron 1 of 4)	6	164281737	164297637	15901	1	TAL1	TAL1-201	2500
294	6	165709462	165709857	396	*	5' UTR	6	165704608	165709793	5186	2	TMEM69	TMEM69-201	0
295	7	838745	839092	348	*	Exon (FOXC1-201/FOXC1, exon 1 of 1)	7	837171	838805	1635	1	FOXC1	FOXC1-201	1574
296	7	1469752	1470226	475	*	Distal Intergenic	7	848291	1285550	437260	2	GMDS	GMDS-202	-184202
297	7	2324934	2325274	341	*	Exon (NA, exon 2 of 2)	7	2309088	2310080	993	1	FAM50B	FAM50B-201	15846
298	7	7236544	7236913	370	*	5' UTR	7	7221656	7237096	15441	2	TFAP2A	TFAP2A-204	183
299	7	7237119	7237475	357	*	Intron (TFAP2A-203/TFAP2A, intron 1 of 7)	7	7221656	7237096	15441	2	TFAP2A	TFAP2A-204	-23
300	7	8555917	8556813	897	*	Intron (HIVEP1-203/HIVEP1, intron 2 of 8)	7	8519345	8661687	142343	1	HIVEP1	HIVEP1-201	36572
301	7	8694907	8695285	379	*	Distal Intergenic	7	8751695	8758348	6654	1	EDN1	EDN1-201	-56410
302	7	11597374	11597897	524	*	Intron (JARID2-201/JARID2, intron 19 of 19)	7	11602395	11650062	47668	2	DTNBP1	DTNBP1-205	52165
303	7	12556574	12557102	529	*	Intron (ATXN1-201/ATXN1, intron 4 of 8)	7	12300999	12720718	419720	2	ATXN1	ATXN1-201	163616
304	7	19919707	19920253	547	*	Intron (CMAH-201/CMAH, intron 2 of 16)	7	19870956	19918775	47820	2	CMAH	CMAH-202	-932
305	7	21645308	21645570	263	*	Intron (NA, intron 4 of 1)	7	21676067	21688732	12666	1	OR2B6	OR2B6-201	-30497
306	7	22504944	22505210	267	*	Distal Intergenic	7	22501130	22503094	1965	2	UBD	UBD-201	-1850
307	7	22780345	22780651	307	*	5' UTR	7	22756345	22780174	23830	2	TRIM26	TRIM26-202	-171
308	7	22824130	22824382	253	*	5' UTR	7	22756345	22780174	23830	2	TRIM26	TRIM26-202	-43956
309	7	22824741	22825311	571	*	5' UTR	7	22756345	22780174	23830	2	TRIM26	TRIM26-202	-44567
310	7	22868631	22868901	271	*	Intron (NA, intron 1 of 1)	7	22756345	22780174	23830	2	TRIM26	TRIM26-202	-88457
311	7	22889506	22889787	282	*	Exon (NA, exon 2 of 2)	7	22756345	22780174	23830	2	TRIM26	TRIM26-202	-109332
312	7	22937906	22938221	316	*	Intron (NA, intron 1 of 1)	7	23050195	23063528	13334	1	TRIM39	TRIM39-202	-111974
313	7	22938886	22939174	289	*	Exon (NA, exon 2 of 2)	7	23050195	23063528	13334	1	TRIM39	TRIM39-202	-111021
314	7	22955845	22956150	306	*	Intron (NA, intron 2 of 1)	7	23050195	23063528	13334	1	TRIM39	TRIM39-202	-94045
315	7	22974971	22975217	247	*	Exon (NA, exon 2 of 2)	7	23050195	23063528	13334	1	TRIM39	TRIM39-202	-74978
316	7	23221718	23222181	464	*	5' UTR	7	23211763	23221917	10155	2	PPP1R18	PPP1R18-202	0
317	7	23596550	23597182	633	*	Exon (NA, exon 1 of 2)	7	23558384	23562069	3686	1	TCF19	TCF19-201	38166
318	7	24991108	24991772	665	*	Intron (NA, intron 9 of 1)	7	24964489	24977297	12809	2	SLA-DQB1	SLA-DQB1-204	-13811
319	7	25056369	25057074	706	*	5' UTR	7	25055594	25077197	21604	1	PSMB9	PSMB9-201	775
320	7	25061319	25061581	263	*	5' UTR	7	25057725	25061533	3809	2	PSMB8	PSMB8-204	0
321	7	25072315	25073106	792	*	Exon (PSMB9-203/PSMB9, exon 1 of 5)	7	25053132	25073046	19915	2	PSMB8	PSMB8-203	0
322	7	25169709	25169993	285	*	Distal Intergenic	7	25178086	25182954	4869	2	SLA-DOA	SLA-DOA-201	12961
323	7	29672227	29673508	1282	*	5' UTR	7	29663446	29672683	9238	2	ZBTB22	ZBTB22-201	0
324	7	30630554	30631205	652	*	Intron (ILRUN-201/ILRUN, intron 2 of 5)	7	30561749	30667146	105398	2	ILRUN	ILRUN-201	35941
325	7	32106580	32107221	642	*	Intron (ETV7-201/ETV7, intron 1 of 6)	7	32087432	32107941	20510	2	ETV7	ETV7-203	720
326	7	32107566	32108179	614	*	5' UTR	7	32087432	32107941	20510	2	ETV7	ETV7-203	0
327	7	33000414	33000793	380	*	5' UTR	7	33000487	33063739	63253	1	CMTR1	CMTR1-209	0
328	7	40357324	40357954	631	*	Intron (RUNX2-205/RUNX2, intron 7 of 7)	7	40205455	40326045	120591	1	RUNX2	RUNX2-207	151869
329	7	47448628	47448893	266	*	5' UTR	7	47434919	47448622	13704	2	PSMA4	PSMA4-201	-6
330	7	54707151	54707534	384	*	Intron (ABHD2-201/ABHD2, intron 2 of 19)	7	54744742	54831993	87252	1	FANCI	FANCI-201	-37208
331	7	55631936	55632203	268	*	Intron (ZNF710-201/ZNF710, intron 2 of 6)	7	55633405	55652934	19530	1	ZNF710	ZNF710-204	-1202
332	7	59449820	59450110	291	*	5' UTR	7	59405048	59450105	45058	2	PML	PML-201	0
333	7	68495041	68495286	246	*	Intron (STRN3-201/STRN3, intron 1 of 17)	7	68419211	68471658	52448	2	AP4S1	AP4S1-201	-23383
334	7	68495447	68495692	246	*	Intron (STRN3-201/STRN3, intron 1 of 17)	7	68419211	68471658	52448	2	AP4S1	AP4S1-201	-23789
335	7	75154543	75155144	602	*	5' UTR	7	75154649	75157824	3176	1	PSME2	PSME2-205	0
336	7	75164208	75164620	413	*	5' UTR	7	75160763	75164504	3742	2	PSME1	PSME1-201	0
337	7	75778324	75778756	433	*	3' UTR	7	75776923	75782715	5793	1	PPP1R3E	PPP1R3E-201	1401
338	7	87749441	87750011	571	*	Intron (SV2B-201/SV2B, intron 1 of 13)	7	87567379	87766911	199533	2	SV2B	SV2B-201	16900
339	7	89148439	89149068	630	*	Intron (MAX-201/MAX, intron 2 of 7)	7	89142969	89167761	24793	2	MAX	MAX-203	18693
340	7	91196526	91197111	586	*	Intron (NA, intron 1 of 1)	7	91247866	91370481	122616	1	PLEKHH1	PLEKHH1-201	-50755
341	7	91224273	91224702	430	*	Distal Intergenic	7	91247866	91370481	122616	1	PLEKHH1	PLEKHH1-201	-23164
342	7	93974083	93974331	249	*	5' UTR	7	93909825	93974199	64375	2	SYNJ2BP	SYNJ2BP-204	0
343	7	98664474	98664723	250	*	Distal Intergenic	7	98718095	98807875	89781	1	FLVCR2	FLVCR2-204	-53372
344	7	100068898	100069457	560	*	Distal Intergenic	7	99976093	100005794	29702	1	LRRC74A	LRRC74A-203	92805
345	7	104391272	104391646	375	*	Distal Intergenic	7	104250972	104283244	32273	2	SEL1L	SEL1L-204	-108028
346	7	109088763	109089566	804	*	Distal Intergenic	7	109894188	109961394	67207	2	GALC	GALC-201	871828
347	7	112800274	112800770	497	*	Distal Intergenic	7	112561987	112753617	191631	2	RPS6KA5	RPS6KA5-203	-46657
348	7	117659824	117660357	534	*	Intron (AK7-201/AK7, intron 15 of 17)	7	117676398	117741911	65514	1	PAPOLA	PAPOLA-201	-16041
349	7	118391714	118391999	286	*	Intron (NA, intron 1 of 1)	7	117942973	118028925	85953	1	VRK1	VRK1-202	448741
350	7	120850477	120850722	246	*	Intron (EML1-201/EML1, intron 6 of 23)	7	120806580	120890794	84215	1	EML1	EML1-208	43897
351	7	121200150	121200592	443	*	Exon (SLC25A47-202/SLC25A47, exon 2 of 7)	7	121192450	121210377	17928	1	SLC25A47	SLC25A47-202	7700
352	7	121236307	121236590	284	*	Intron (WARS-202/WARS, intron 1 of 11)	7	121212980	121238107	25128	2	WARS	WARS-202	1517
353	8	11070433	11070725	293	*	Distal Intergenic	8	11083682	11125199	41518	1	CD38	CD38-202	-12957
354	8	19928559	19929206	648	*	Intron (RBPJ-201/RBPJ, intron 1 of 12)	8	19933009	20162739	229731	1	RBPJ	RBPJ-202	-3803
355	8	40146049	40146716	668	*	Distal Intergenic	8	39915367	40145887	230521	2	SCFD2	SCFD2-204	-162
356	8	71910101	71910575	475	*	5' UTR	8	71841190	71910346	69157	2	SCARB2	SCARB2-206	0
357	8	80302940	80303421	482	*	5' UTR	8	80303167	80669404	366238	1	NR3C2	NR3C2-202	0
358	8	83352710	83353070	361	*	5' UTR	8	83302055	83353082	51028	2	ABCE1	ABCE1-202	12
359	8	112435495	112435807	313	*	Intron (NA, intron 3 of 1)	8	112349104	112414282	65179	2	GAR1	GAR1-201	-21213
360	8	112606890	112607280	391	*	Intron (MCUB-201/MCUB, intron 1 of 7)	8	112539187	112651261	112075	2	MCUB	MCUB-201	43981
361	8	130055951	130056369	419	*	Intron (FAM13A-201/FAM13A, intron 3 of 25)	8	130021641	130325308	303668	1	FAM13A	FAM13A-202	34310
362	8	130591012	130591524	513	*	Distal Intergenic	8	130533882	130590841	56960	2	HERC5	HERC5-203	-171
363	8	130664614	130664924	311	*	Exon (HERC6-201/HERC6, exon 1 of 23)	8	130594939	130665145	70207	2	HERC6	HERC6-201	221
364	8	130669117	130669388	272	*	Distal Intergenic	8	130594939	130665145	70207	2	HERC6	HERC6-202	-3972
365	8	131860356	131860617	262	*	Intron (AFF1-202/AFF1, intron 2 of 20)	8	131728873	131860223	131351	2	AFF1	AFF1-201	-133
366	9	5782241	5782517	277	*	5' UTR	9	5782394	5789812	7419	1	TRIM21	TRIM21-203	0
367	9	6339686	6340312	627	*	Intron (NUP98-201/NUP98, intron 4 of 31)	9	6291929	6319669	27741	2	PGAP2	PGAP2-201	-20017
368	9	32726128	32726413	286	*	Distal Intergenic	9	32754099	32795303	41205	1	CFAP300	CFAP300-201	-27686
369	9	36475980	36476225	246	*	Intron (CUL5-201/CUL5, intron 8 of 21)	9	36436298	36524637	88340	1	CUL5	CUL5-203	39682
370	9	40845619	40845934	316	*	Intron (NCAM1-201/NCAM1, intron 2 of 16)	9	40890395	40947596	57202	1	NCAM1	NCAM1-207	-44461
371	9	64723959	64724332	374	*	Distal Intergenic	9	64731969	64780943	48975	1	SOX13	SOX13-201	-7637
372	9	67378839	67379206	368	*	Distal Intergenic	9	67400727	67405711	4985	2	IL10	IL10-201	26505
373	9	67918468	67918729	262	*	Distal Intergenic	9	67815339	67827407	12069	1	C4BPA	C4BPA-202	103129
374	9	72497930	72498202	273	*	Intron (FAM133B-201/FAM133B, intron 1 of 16)	9	72477680	72503534	25855	2	FAM133B	FAM133B-202	5332
375	9	72987237	72987483	247	*	5' UTR	9	72965088	72987523	22436	2	SAMD9	SAMD9-203	40
376	9	117286327	117286748	422	*	Intron (KIAA0040-201/KIAA0040, intron 1 of 2)	9	117253833	117287502	33670	2	KIAA0040	KIAA0040-202	754
377	9	122171647	122171913	267	*	Distal Intergenic	9	121964013	122115783	151771	2	ACBD6	ACBD6-203	-55864
378	9	124803657	124803919	263	*	Intron (NCF2-201/NCF2, intron 3 of 16)	9	124773498	124812928	39431	2	NCF2	NCF2-201	9009
379	9	125681884	125682327	444	*	Intron (C1orf21-201/C1orf21, intron 1 of 5)	9	125613195	125844228	231034	1	C1orf21	C1orf21-202	68689
380	9	125815962	125816310	349	*	Intron (C1orf21-201/C1orf21, intron 4 of 5)	9	125910167	125982844	72678	2	EDEM3	EDEM3-203	166534
381	AEMK02000264.1	129993	130301	309	*	Distal Intergenic	98	139267	156610	17344	1	TRIM27	TRIM27-202	-8966
382	AEMK02000452.1	1287369	1287721	353	*	Distal Intergenic	200	1330140	1469614	139475	1	RCOR1	RCOR1-201	-42419
383	AEMK02000452.1	2526994	2527342	349	*	Distal Intergenic	200	2540179	2580281	40103	1	KIF26A	KIF26A-201	-12837
384	X	13227339	13227923	585	*	Distal Intergenic	19	13229754	13290152	60399	1	TXLNG	TXLNG-201	-1831
385	X	49200993	49201266	274	*	Exon (NA, exon 1 of 2)	19	48948389	48950263	1875	1	UBQLN2	UBQLN2-201	252604
